# Supplementary material for: Gene Ontology (GO)-Driven Inference of Candidate Proteomic Markers Associated with Muscle Atrophy Conditions
Source: Molecules. 2022 Aug 27;27(17):5514. doi: 10.3390/molecules27175514 (PMC9457532; doi:10.3390/molecules27175514)
Supplement: Supplementary file 1 [file molecules-27-05514-s001.zip]

Archive with 2 entries (2 files):
- Figure S1.jpg
- Supplementary Tables.xlsx
