# Supplementary material for: Gene Ontology (GO)-Driven Inference of Candidate Proteomic Markers Associated with Muscle Atrophy Conditions
Source: Molecules. 2022 Aug 27;27(17):5514. doi: 10.3390/molecules27175514 (PMC9457532; doi:10.3390/molecules27175514)
Supplement: Supplementary file 1 [file molecules-27-05514-s001.zip › Supplementary Tables.xlsx]

## Sheet: S1
Reference	Condition	Weight-loss definition	N	Groups	Tissue analyzed	Cancer-type	Analytical platform	Protein extraction / sample processing	Type of analysis	Quantification method	Differential expression definition
Ebhardt et al. (2017) [1]	Cachexia	Cancer cachexia at > 5% loss of patients’ pre‐morbid weight	19	Cachectic (n=5) vs non-cachectic (n=14)	Quadriceps muscle biopsy	Upper gastrointestinal cancer	LC-MS/MS	Cell lysis, reduction and alkylation, trypsin digest, cleanup	Shotgun	SWATH-MS	log2 FC with FDR <9x10-19
Zhou et al. (2020) [2]	Cachexia	Cachexia = Weight loss > 5% or BMI < 20 m/kg2 and weight loss > 2% or sarcopenia and weight loss > 2%; Sarcopenia based on CT-scan Hounsfield units	23	Gastric cancer patients undergoing radical gastrectomy divided into cachexia with sarcopenia (CS, n=13) and normal (N, n=10)	Abdominal muscle biopsies	Gastric cancer	LC-MS/MS	Cell lysis, reduction and alkylation, trypsin digest, cleanup	Shotgun	TMT labeling	p<0.05, and FC>1.2 or <0.8
Aniort et al. (2019) [3]	Cachexia	–	21	Early‐stage lung cancer (LC, n=7), chronic haemodialysis (HD, n=7), and healthy volunteers (CT, n=7)	Muscle biopsies (LC: latissimus dorsi; HD and CT: vastus lateralis)	Lung cancer or end‐stage renal disease	LC-MS/MS	Cell lysis, reduction and alkylation, 12% SDS-PAGE separation, trypsin digest, cleanup	Shotgun	Label-free	A variable importance in projection > 1 for protein selection
Costa et al. (2019) [4]	Cachexia	Involuntary weight loss ≥5% in 12 months or BMI <20 kg/m2 and ≥3 of the five following criteria: decreased muscle strength, fatigue, anorexia, low fat‐free mass index, and abnormal biochemistry, with increased circulating inflammatory markers e.g. IL‐6 >4.0 pg/mL or CRP >5.0 mg/L; anaemia (hemoglobin <12 g/dL); or low serum albumin (<3.2 g/dL)	45	Cachectic (CC, n=25) vs weight stable (WSC, n=20)	Plasma	Colon cancer	Multtiplex (Luminex antibody capture)	Incubation with antibodies conjugated to Magplex microspheres followed by successive incubation with biotinylated antibodies and streptavidin-phycoerythrin fluorescent conjugate	Targeted	Concentration of each analyste calculated against standard curve regression	Student's t‐test (parametric) or Mann–Whitney's test (non-parametric), p≤0.05
Narasimhan et al. (2020) [5]	Cachexia	Weight loss ≥5% during the prior 6 months (WL) to those with less than 5%; or no weight loss (WS)	29	PDAC patients WL (n=23) vs WS (n=6)	Serum	Pancreatic ductal adenocarcinoma (PDAC)	Somascan (aptamer-based assay)	–	Targeted (1310 proteins)	Protein output as relative fluorescence units	Proteins with >1.5 FC and p<0.05 were considered for downstream analysis
Neto et al. (2018) [6]	Cachexia	Weight loss >5% in the past 6 months or any degree of weight loss >2% in the last 6 months plus BMI <20 kg/m2	16	Cancer cachetic (n=9) vs cancer weight stable (n=7)	Peritumoural adipose tissue	Intestinal tumour	Multiplex IgG capture	Incubation with antibodies conjugated to Magplex microspheres followed by successive incubation with biotinylated antibodies and streptavidin-phycoerythrin fluorescent conjugate	Targeted	Each cytokine value was corrected to the total protein concentration	Differential expression by Student's t‐test or Mann–Whitney test with multiple comparisons; p≤0.05
Muqaku et al. (2017) [7]	Cachexia	–	9	Melanoma (n=6) vs healthy (n=3); stratification into groups of high vs low tumour load (no numbers given)	Serum	Metastatic melanoma	LC-MS/MS	Abundant protein depletion, reduction and alkylation, trypsin digest, cleanup	Shotgun	Label-free	Proteins with min. FC=2 (p≤0.05); non-significant, highly regulated (>4 FC) proteins and proteins with high biological relevance also included
Skipworth et al. (2010) [8]	Cachexia	>10% of pre-morbid body weight	16	Weight-stable (n=8) vs weight-loss (n=8)	Urine	Upper gastrointestinal cancer	MALDI and LC-MS/MS	Protein precipitation, SDS-PAGE separation, in-gel tryptic digestion, cleanup	Shotgun	Label-free	Protein species specifically identified in at least 3 of the 8 (37.5%) cancer cachexia urine samples represented candidate biomarkers of cachexia
Arner et al. (2015) [9]	Cachexia	Involuntary weight loss >5% of habitual body weight in 3 months or >10% in 6 months	59	Weight-stable (n=27) vs weight-loss (n=32)	Plasma	Gastrointestinal Cancer; note: 11 subjects did not have tumour-based disease (non-cancerous)	Antibody-screening (suspension bead arrays)	Bead coupling and sample labeling	Targeted (760 antibodies targeting 698 individual proteins)	Protein output as median fluorescence intensity values	Up- or down-regulated proteins; p<0.05
Ebhardt et al. (2017) [1]	Sarcopenia	Classification as non‐sarcopenic healthy elderly or age‐related sarcopenic based on DXA: RSMI ([mass of skeletal muscle in kg] / [(body height in m)2]) below 7.26 (men) and 5.45 (women)	18	Sarcopenic (n=8) vs non-sarcopenic (n=10)	Quadriceps muscle biopsy	–	LC-MS/MS	Cell lysis, reduction and alkylation, trypsin digest, cleanup	Shotgun	SWATH-MS	Proteins differentially expressed as log2 FC with FDR <9x10-19
Gueugneau et al. (2021) [10]	Sarcopenia (metabolic syndrome) / ageing	–	39	Healthy young (YO, n=15), healthy old (EL, n=15), and old men with metabolic syndrome (SX, n=9)	Vastus lateralis muscle biopsy	–	2D-DIGE & LC-MS/MS	Solubilization, 2D-DIGE separation, in-gel tryptic digestion, peptide extraction	Shotgun	Label-free	One-factor analysis of variance, followed by post hoc Tukey’s test for pairwise comparisons; p≤ 0.05
Bergen et al. (2015) [11]	Sarcopenia	Relative appendicular skeletal muscle mass	240	Young (20-40y, n=80) vs old with normal rASM (>65y, n=80) vs old with low rASM (>65y, n=80); equal sex distribution (120:120)	Serum	–	Antibody-capture and LC-MS/MS	Bead coupling, incubation, reduction and alkylation, tryp-sin/Lys-C digest, cleanup	Targeted	Selected reaction monitoring	Peak area ratios for each surrogate peptide and its corresponding internal standard peptide; group comparisons by unpaired t-test or Mann-Whitney U test; p<0.05
L'hôte et al. (2021) [12]	Sarcopenia	Muscle mass evaluated by measuring Skeletal Mass Index corresponding to appendicular lean mass (DXA), muscular function (strength and performance) measurement: handgrip strength test and 6 m walk test	20	Control + pre-sarcopenia (n=10) vs sarcopenia + severe sarcopenia (n=10)	Serum	–	LC-MS/MS	Immunodepletion, reduction and alkylation, solubilization, trypsin digest, cleanup	Shotgun	Label-free	Level difference; p<0.05
Lin et al. (2017) [13]	Frailty/ Aging	Subjects ≥65 years old who could walk independently or rely on aids such as a cane and maintained their original lifestyle. Exclusion: subjects with major diseases or terminal cancer, serious cardiovascular diseases, and central nervous system diseases. Classification into 2 groups using “Chinese-Canadian Study of Health and Aging Clinical Frailty Scale”	12	Frail (n=6) vs non-frail (n=6)	Serum	–	LC-MS/MS	SDS-PAGE separation, reduction and alkylation, in-gel trypsin digestion, cleanup	Shotgun	Label-free	Significance based on t-test; p≤ 0.05
Brocca et al. (2017) [14]	Aging	–	20	10 elderly subjects (EL; age 70.9 ± 4.1 years) and 10 young control subjects (YO; age 23.0 ± 2.2 years)	Vastus lateralis muscle biopsies	–	2D-DIGE & LC/MS-MS or MALDI	Cell lysis, 2D-DIGE separation, reduction and alkylation, trypsin digestion, cleanup	Shotgun	Label-free (data expressed as ratio between the average volume of a given protein in the EL group and the average volume in the YO group)	Significance based on t-test; p≤ 0.05
Ubaida-Mohien et al. (2019) [15]	Aging	–	58	20–34 years, n=13; 35–49 years, n=11; 50–64 years, n=12; 65–79 years, n=12; 80+ years, n=10	Vastus lateralis muscle biopsy	–	LC-MS/MS	Homogenization, reduction and alkylation, tryp-sin/Lys-C digest, cleanup	Shotgun	TMT labeling	Any protein p< 0.05 considered significant and associated with physical activity. Multiple testing correction of p-values via Benjamini-Hochberg method
Lourenço Dos Santos et al. (2015) [16]	Aging	–	22	11 healthy male individuals 0–12 years old (young samples) and 11 healthy male individuals 52–76 years old (old samples)	Rectus abdominis muscle biopsies	–	2D-DIGE & MALDI	Homogenization, reduction and alkylation, 12% SDS-PAGE separation, trypsin digest, cleanup	Shotgun	Label-free	Relative Modification Index ratio >1.3 and Mascot protein scores >56 (P<0.05)
Gueugneau et al. (2014) [17]	Aging	–	24	Old women 78.3 ± 0.5 years (n=13; age range 76–82 years) vs adult women 56.4 ± 1.3 years (n=11; age range 48–61 years)	Vastus lateralis muscle	–	2D-DIGE & LC-MS/MS	Homogenization, 2D-DIGE separation, trypsin digest, cleanup	Shotgun	Label-free	Proteins with significant changed abundance from normalised volumes of 2D-DIGE spots using an unpaired Student’s t-test procedure at P<0.05
Théron et al. (2014) [18]	Aging	–	10	Old group 77.6 ± 2.0 years (n=4) vs Mature group 53.0 ± 3.5 years (n=6). All participants were healthy	Vastus lateralis muscle	–	LC-MS/MS	Homogenization, 12% SDS-PAGE separation, reduction and alkylation, trypsin digest, cleanup	Shotgun	Label-free	Unique validated peptides (Mascot score ≥36 for p<0.05) of an identified protein included and total cumulative abundance calculated by summing the abundances of all peptides allocated to the respective protein
Staunton et al. (2012) [19]	Aging	–	8	Middle aged (47–62 years, n=4) vs aged (76–82 years, n=4)	Vastus lateralis muscle biopsies	–	2D-DIGE & LC-MS/MS	Homogenization, 2D-DIGE separation, trypsin digest, cleanup	Shotgun	Label-free	Protein expressions as FC; t-test P<0.05 and power value >0.8
Rittweger et al. (2018) [20]	Muscle wasting	–	2	2 crew members of the ISS were assessed pre and post 6 month stay in space (post vs pre)	Skeletal (soleus) muscle	–	2D-DIGE & MALDI-ToF or LC-MS/MS	Cell lysis, solubilization, 2D-DIGE separation	Shotgun	Proteins of interest identified by peptide mass fingerprinting	Statistically significant differences of 2D-DIGE data computed by paired one-way ANOVA (two-sided) coupled to Tukey’s multiple comparison test; P<0.01; FDR applied for multiple testing correction
Capri et al. (2019) [21]	Muscle wasting	–	2	2 crew members of the ISS were assessed pre and post 6 month stay in space (post vs pre)	Muscle biopsy	–	MALDI-ToF or LC-MS/MS	Cell lysis, solubilization, 2D-DIGE separation	Shotgun	Proteins of interest identified by peptide mass fingerprinting	Paired 1-way ANOVA (2-sided) coupled to Tukey’s test; significance level set at α <0.01; FDR applied for multiple testing correction
Husi et al. (2018) [22]	Muscle wasting	Dynapenia: strength and/or power < 5th percentile for the population matched for age and sex based on the Allied Dunbar national fitness survey	49	49 patients underwent strength testing Dynapenic (22/49, 44.9%) 42 of these patients underwent power testing Dynapenic (23/42, 54.8%) 13 patients had both low strength and power	Urine	Upper gastrointestinal cancer	SELDI-ToF & LC-MS/MS	Enrichment of proteins and cleanup, followed by gel separation and trypsin digest for specific m/z peaks that showed marked expression differences between control and dynapenia samples	Shotgun	Label-free	Average and median FC calculated using intensity values of individual peak clusters from control and cancer groups; P-values calculated using Mann-Whitney test
Lakhdar et al. (2017) [23]	Muscle wasting	FFMI	27	Patients with low FFMI, as a surrogate of muscle mass (COPDL, n=10) (FEV1 33 ± 4.3% predicted, FFMI 15 ± 0.2 kg/m2), in comparison to patients with COPD and normal FFMI (COPDN, n=8) and a group of age, smoking history, and sex matched healthy controls (C, n=9)	Vastus lateralis muscle of COPD patients	–	2D-DIGE & MS/MS	Cell lysis, 2D-DIGE separation	Shotgun	Differentially expressed proteins in pair-wise group comparisons from 96 protein spots	Student-t-test to compare between patient groups (COPDN, COPDL) and healthy controls; p<0.05
Husi et al. (2018) [24]	Muscle wasting	CT scan cross-sectional areas / Hounsfield units; Myosteatosis was defined by the mean Hounsfield units for skeletal muscle, and values <39.5 (two standard deviations below a normal healthy cohort) were regarded as myosteatotic	55	Myosteatotic (n=31) vs non-myosteatotic (n=24) cancer patients	Urine	Upper gastrointestinal cancer and hepatopancreaticobiliary cancer	SELDI-ToF & LC-MS/MS	Enrichment of proteins and cleanup, followed by gel separation and trypsin digest for specific m/z peaks that showed marked expression differences between control and myosteatosis samples	Shotgun	Label-free	Average and median FC calculated using intensity values of individual peak clusters from control and Myosteatosis groups; P-values calculated using Mann-Whitney test
2D-DIGE, two-dimensional difference gel electrophoresis; BMI, body mass index; COPD, chronic obstructive pulmonary disease; CRP, C-reactive protein; CT, computerized tomography; DXA, dual-energy x-ray absorptiometry; FC, fold change; FDR, false discovery rate; FEV1, forced expiratory volume in the first second; FFMI, fat free mass index; ISS, International Space Station;
LC-MS/MS, liquid chromatography–tandem mass; MALDI, matrix-assisted laser desorption/ionization; rASM, relative appendicular skeletal muscle mass; RSMI, relative skeletal muscle index; SELDI, surface-enhanced laser desorption/ionization; SWATH-MS, sequential windowed acquisition of all theoretical fragment ion mass spectra;
SDS-PAGE, sodium dodecyl sulfate – polyacrylamide gel electrophoresis; ToF, time of flight; TMT, tandem mass tag.
[1] Ebhardt, H.A.; Degen, S.; Tadini, V.; Schilb, A.; Johns, N.; Greig, C.A.; Fearon, K.C.H.; Aebersold, R.; Jacobi, C. Comprehensive Proteome Analysis of Human Skeletal Muscle in Cachexia and Sarcopenia: A Pilot Study. J Cachexia Sarcopenia Muscle 2017, 8, 567–582, doi: 10.1002/jcsm.12188.
[2] Zhou, D.; Zhang, Y.; Mamtawla, G.; Wan, S.; Gao, X.; Zhang, L.; Li, G.; Wang, X. Iron Overload is Related to Muscle Wasting in Patients with Cachexia of Gastric Cancer: Using Quantitative Proteome Analysis. Med Oncol 2020, 37, 113, doi: 10.1007/s12032-020-01439-w.
[3] Aniort, J.; Stella, A.; Philipponnet, C.; Poyet, A.; Polge, C.; Claustre, A.; Combaret, L.; Béchet, D.; Attaix, D.; Boisgard, S. et al. Muscle Wasting in Patients with End‐stage Renal Disease Or Early‐stage Lung Cancer: Common Mechanisms at Work. J Cachexia Sarcopenia Muscle 2019, 10, 323–337, doi: 10.1002/jcsm.12376.
[4] Costa, R.G.F.; Caro, P.L.; Matos‐neto, E.M.; Lima, Joanna D C C; Radloff, K.; Alves, M.J.; Camargo, R.G.; Pessoa, A.F.M.; Simoes, E.; Gama, P. et al. Cancer Cachexia Induces Morphological and Inflammatory Changes in the Intestinal Mucosa. J Cachexia Sarcopenia Muscle 2019, 10, 1116–1127, doi: 10.1002/jcsm.12449.
[5] Narasimhan, A.; Shahda, S.; Kays, J.K.; Perkins, S.M.; Cheng, L.; Schloss, K.N.H.; Schloss, D.E.I.; Koniaris, L.G.; Zimmers, T.A. Identification of Potential Serum Protein Biomarkers and Pathways for Pancreatic Cancer Cachexia using an Aptamer-Based Discovery Platform. Cancers 2020, 12, 3787, doi: 10.3390/cancers12123787.
[6] Neto, N.I.P.; Murari, Ariene Soares De Pinho; Oyama, L.M.; Otoch, J.P.; Alcântara, P.S.M.; Tokeshi, F.; Figuerêdo, R.G.; Alves, M.J.; Lima, Joanna Darck Carola Correia; Matos-Neto, E.M.D. et al. Peritumoural Adipose Tissue Pro-Inflammatory Cytokines are Associated with Tumoural Growth Factors in Cancer Cachexia Patients. J Cachexia Sarcopenia Muscle 2018, 9, 1101–1108, doi: 10.1002/jcsm.12345.
[7] Muqaku, B.; Eisinger, M.; Meier, S.M.; Tahir, A.; Pukrop, T.; Haferkamp, S.; Slany, A.; Reichle, A.; Gerner, C. Multi-Omics Analysis of Serum Samples Demonstrates Reprogramming of Organ Functions Via Systemic Calcium Mobilization and Platelet Activation in Metastatic Melanoma. Mol Cell Proteomics 2017, 16, 86–99, doi: 10.1074/mcp.M116.063313.
[8] Skipworth, R.J.E.; Stewart, G.D.; Bhana, M.; Christie, J.; Sturgeon, C.M.; Guttridge, D.C.; Cronshaw, A.D.; Fearon, K.C.H.; Ross, J.A. Mass Spectrometric Detection of Candidate Protein Biomarkers of Cancer Cachexia in Human Urine. Int J Oncol 2010, 36, 973–982, doi: 10.3892/ijo_00000577.
[9] Arner, P.; Henjes, F.; Schwenk, J.M.; Darmanis, S.; Dahlman, I.; Iresjö, B.; Naredi, P.; Agustsson, T.; Lundholm, K.; Nilsson, P. et al. Circulating Carnosine Dipeptidase 1 Associates with Weight Loss and Poor Prognosis in Gastrointestinal Cancer. PLoS One 2015, 10, e0123566, doi: 10.1371/journal.pone.0123566.
[10] Gueugneau, M.; Coudy-Gandilhon, C.; Chambon, C.; Verney, J.; Taillandier, D.; Combaret, L.; Polge, C.; Walrand, S.; Roche, F.; Barthélémy, J. et al. Muscle Proteomic and Transcriptomic Profiling of Healthy Aging and Metabolic Syndrome in Men. Int J Mol Sci 2021, 22, 4205, doi: 10.3390/ijms22084205.
[11] Bergen, H.R.; Farr, J.N.; Vanderboom, P.M.; Atkinson, E.J.; White, T.A.; Singh, R.J.; Khosla, S.; Lebrasseur, N.K. Myostatin as a Mediator of Sarcopenia Versus Homeostatic Regulator of Muscle Mass: Insights using a New Mass Spectrometry-Based Assay. Skeletal Muscle 2015, 5, 21, doi: 10.1186/s13395-015-0047-5.
[12] L'Hôte, C.; Cordier, B.; Labasse, A.; Boileau, C.; Costes, B.; Henrotin, Y. Identification of New Biomarkers for Sarcopenia and Characterization of Cathepsin D Biomarker. JCSM Rapid Communications 2021, 4, 122–132, doi: 10.1002/rco2.26.
[13] Lin, C.; Liao, C.; Huang, C.; Tung, Y.; Chang, H.; Hsu, M.; Huang, C. Proteomics Analysis to Identify and Characterize the Biomarkers and Physical Activities of Non-Frail and Frail Older Adults. Int J Med Sci 2017, 14, 231–239, doi: 10.7150/ijms.17627.
[14] Brocca, L.; Mcphee, J.S.; Longa, E.; Canepari, M.; Seynnes, O.; De Vito, G.; Pellegrino, M.A.; Narici, M.; Bottinelli, R. Structure and Function of Human Muscle Fibres and Muscle Proteome in Physically Active Older Men. J Physiol 2017, 595, 4823–4844, doi: 10.1113/jp274148.
[15] Ubaida-Mohien, C.; Gonzalez-Freire, M.; Lyashkov, A.; Moaddel, R.; Chia, C.W.; Simonsick, E.M.; Sen, R.; Ferrucci, L. Physical Activity Associated Proteomics of Skeletal Muscle: Being Physically Active in Daily Life may Protect Skeletal Muscle from Aging. Front Physiol 2019, 10, 312, doi: 10.3389/fphys.2019.00312.
[16] Lourenço Dos Santos, S.; Baraibar, M.A.; Lundberg, S.; Eeg-Olofsson, O.; Larsson, L.; Friguet, B. Oxidative Proteome Alterations during Skeletal Muscle Ageing. Redox Biol 2015, 5, 267–274, doi: 10.1016/j.redox.2015.05.006.
[17] Gueugneau, M.; Coudy-Gandilhon, C.; Gourbeyre, O.; Chambon, C.; Combaret, L.; Polge, C.; Taillandier, D.; Attaix, D.; Friguet, B.; Maier, A.B. et al. Proteomics of Muscle Chronological Ageing in Post-Menopausal Women. BMC Genomics 2014, 15, 1165, doi: 10.1186/1471-2164-15-1165.
[18] Théron, L.; Gueugneau, M.; Coudy, C.; Viala, D.; Bijlsma, A.; Butler-Browne, G.; Maier, A.; Béchet, D.; Chambon, C. Label-Free Quantitative Protein Profiling of Vastus Lateralis Muscle during Human Aging. Mol Cell Proteomics 2014, 13, 283–294, doi: 10.1074/mcp.M113.032698.
[19] Staunton, L.; Zweyer, M.; Swandulla, D.; Ohlendieck, K. Mass Spectrometry-Based Proteomic Analysis of Middle-Aged Vs. Aged Vastus Lateralis Reveals Increased Levels of Carbonic Anhydrase Isoform 3 in Senescent Human Skeletal Muscle. Int J Mol Med 2012, 30, 723–733, doi: 10.3892/ijmm.2012.1056.
[20] Rittweger, J.; Albracht, K.; Flück, M.; Ruoss, S.; Brocca, L.; Longa, E.; Moriggi, M.; Seynnes, O.; Di Giulio, I.; Tenori, L. et al. Sarcolab Pilot Study into Skeletal Muscle’s Adaptation to Long-Term Spaceflight. npj Microgravity 2018, 4, 18, doi: 10.1038/s41526-018-0052-1.
[21] Capri, M.; Morsiani, C.; Santoro, A.; Moriggi, M.; Conte, M.; Martucci, M.; Bellavista, E.; Fabbri, C.; Giampieri, E.; Albracht, K. et al. Recovery from 6‐month Spaceflight at the International Space Station: Muscle‐related Stress into a Proinflammatory Setting. FASEB J 2019, 33, 5168–5180, doi: 10.1096/fj.201801625r.
[22] Husi, H.; MacDonald, A.; Skipworth, R.J.E.; Miller, J.; Cronshaw, A.; Greig, C.; Fearon, K.C.H.; Ross, J.A. Urinary Diagnostic Proteomic Markers for Dynapenia in Cancer Patients. Biomed Rep 2018, 8, 547–556, doi: 10.3892/br.2018.1092.
[23] Lakhdar, R.; Drost, E.M.; MacNee, W.; Bastos, R.; Rabinovich, R.A. 2D-DIGE Proteomic Analysis of Vastus Lateralis from COPD Patients with Low and Normal Fat Free Mass Index and Healthy Controls. Respir Res 2017, 18, 81, doi: 10.1186/s12931-017-0525-x.
[24] Husi, H.; MacDonald, A.; Skipworth, R.J.E.; Miller, J.; Cronshaw, A.; Fearon, K.C.H.; Ross, J.A. Proteomic Identification of Potential Markers of Myosteatosis in Human Urine. Biomed Rep 2018, 8, 557–564, doi: 10.3892/br.2018.1091.

## Sheet: S2
study ID			28296247	28296247	33196891	33196891	30697967	30697967	28367083	28367083	28452077	28452077	31307125	31307125	33334063	33334063	33921590	33921590	33921590	33921590	30971946	30971946	26073261	26073261	30246141	30246141	30620616	30620616	25532418	25532418	24217021	24217021	29904611	29904611	28468631	28468631	29904612	29904612	26180626	26180626	30284380	30284380	22797148	22797148	27879288	27879288	20198343	20198343	25898255
aetiology			cachexia	cachexia	cachexia	cachexia	cachexia + sarcopenia	cachexia + sarcopenia	frailty	frailty	ageing	ageing	Cachexia	Cachexia	Cachexia	Cachexia	ageing	ageing	Sarcopenia (metabolic syndrome)	Sarcopenia (metabolic syndrome)	Aging	Aging	Ageing	Ageing	Muscle wasting	Muscle wasting	Muscle wasting	Muscle wasting	Ageing	Ageing	Ageing	Ageing	Muscle wasting	Muscle wasting	Muscle wasting	Muscle wasting	Muscle wasting	Muscle wasting	Sarcopenia	Sarcopenia	Cachexia	Cachexia	Ageing	Ageing	Cachexia	Cachexia	Cachexia	Cachexia	Cachexia
tissue			quadriceps muscle biopsy	quadriceps muscle biopsy	abdominal muscle biopsies	abdominal muscle biopsies	muscle biopsies (latissimus dorsi (LC group) or the vastus lateralis (HD and CT groups))	muscle biopsies (latissimus dorsi (LC group) or the vastus lateralis (HD and CT groups))	serum	serum	vastus lateralis muscle biopsies	vastus lateralis muscle biopsies	Plasma	Plasma	serum	serum	vastus lateralis muscle biopsy	vastus lateralis muscle biopsy	vastus lateralis muscle biopsy	vastus lateralis muscle biopsy	vastus lateralis muscle biopsy	vastus lateralis muscle biopsy	rectus abdominis muscle biopsies	rectus abdominis muscle biopsies	Skeletal (soleus) muscle	Skeletal (soleus) muscle	muscle biopsy	muscle biopsy	vastus lateralis muscle	vastus lateralis muscle	vastus lateralis muscle	vastus lateralis muscle	urine	urine	vastus lateralis muscle of COPD patients	vastus lateralis muscle of COPD patients	urine	urine	serum	serum	peritumoural adipose tissue	peritumoural adipose tissue	vastus lateralis muscle bopsies	vastus lateralis muscle bopsies	serum	serum	urine	urine	Plasma
Gene name	Protein ID Uniprot	Protein ID SwissProt	log2FC	FDR	FC	p	FC (log2FC?)	p	log2FC	p	FC	p	FC	p	FC	p	log2FC	p	log2FC	p	Beta (Physical Activity)	p	FC	p	FC	p	FC	p	log2FC	p	log2FC	p	FC	p	log2FC	p	FC	p	FC	p	FC	p	log2FC	p	FC	p	frequency / unique in cachexia	p	FC
YWHAB	P31946	1433B_HUMAN																			-0.0277922	0.0381605
YWHAE	P62258	1433E_HUMAN																			-0.0171556	0.0140841
YWHAH	Q04917	1433F_HUMAN																			-0.0323442	0.0267599
YWHAG	P61981	1433G_HUMAN					0.178784	0.0407665
YWHAG	P61981	1433G_HUMAN																			-0.0245034	0.0344378
NT5C3	Q9H0P0	5NT3A_HUMAN																											−1.6	0.015
PGLS	O95336	6PGL_HUMAN					0.356247	0.0136731
ORM1	P02763	A1AG1_HUMAN							1.8	0.0109
ORM2	P19652	A1AG2_HUMAN							+	0.0179
SERPINA1	P01009	A1AT_HUMAN							1.48	0.018
PRO2275	Q9P173	A1AT_HUMAN							1.49	0.0069
LRG1	P02750	A2GL_HUMAN																																			down	0.038
LRG1	Q68CK4	A2GL_HUMAN							3.72	0.0375
PRKAG2	Q9UGJ0	AAKG2_HUMAN																			0.158796	0.0220752
GOT1	P17174	AATC_HUMAN																	−1.20	0.043
GOT1	P17174	AATC_HUMAN																							-22	0.004006
GOT1	P17174	AATC_HUMAN																							-22	0.00416
GOT1	P17174	AATC_HUMAN
GOT2	P00505	AATM_HUMAN																			0.0560289	0.0422298
GOT2	P00505	AATM_HUMAN																													−1.22	0.02
GOT2	P00505	AATM_HUMAN
ABCE1	P61221	ABCE1_HUMAN					0.391409	5.29e-05
APOBEC2	Q9Y235	ABEC2_HUMAN																											−1.2	0.018
ABL1	P00519	ABL1_HUMAN																			-0.0551162	0.0470134
ABRA	Q8N0Z2	ABRA_HUMAN																			-0.122518	0.0183286
ACAD8	Q9UKU7	ACAD8_HUMAN																			0.0642811	0.0220752
ACAD9	Q9H845	ACAD9_HUMAN					0.770346	0.00297767
ACADM	P11310	ACADM_HUMAN	-1.00953	< 9·10−19
ACADM	P11310	ACADM_HUMAN																			0.069077	0.0320186
ACADM	P11310	ACADM_HUMAN																													−1.16	0.01
ACADS	P16219	ACADS_HUMAN																	−1.29	0.04
ACADS	P16219	ACADS_HUMAN																							-56.5	0.0018605
ACADS	P16219	ACADS_HUMAN																																									1.3	0.013
ACADVL	P49748	ACADV_HUMAN																			0.0536837	0.0248989
ACADVL	P49748	ACADV_HUMAN																							-35	0.005215
ACO2	Q99798	ACON_HUMAN	-0.45847	< 9·10−19
ACO2	Q99798	ACON_HUMAN																											−1.6	0.043
ACSS1	Q9NUB1	ACS2L_HUMAN					0.753034	0.00220782
ACTA2	P62736	ACTA_HUMAN	-0.0320755	< 9·10−19
ACTA2	P62736	ACTA_HUMAN	-0.853338	< 9·10−19
ACTA2	P62736	ACTA_HUMAN					-0.691262	0.033338
ACTA2	P62736	ACTA_HUMAN																															down	0.015
ACTB	P60709	ACTB_HUMAN	-0.853338	< 9·10−19
ACTB	P60709	ACTB_HUMAN																																									−1.7	0.002
ACTBL2	Q562R1	ACTBL_HUMAN			1.27731	0.0149306
ACTBL2	Q562R1	ACTBL_HUMAN					3.7784	2.57e-30
ACTC	P68032	ACTC_HUMAN	-0.0320755	< 9·10−19
ACTC	P68032	ACTC_HUMAN	-0.853338	< 9·10−19
ACTC	P68032	ACTC_HUMAN									up	<0.05
ACTC1	P68032	ACTC_HUMAN																																									1.7	0.003
ACTG1	P63261	ACTG_HUMAN	-0.853338	< 9·10−19
ACTG2	P63267	ACTH_HUMAN
ACTN2	P35609	ACTN2_HUMAN	-0.456142	< 9·10−19
ACTN3	Q08043	ACTN3_HUMAN	0.733034	< 9·10−19
ACTN4	O43707	ACTN4_HUMAN
ACTA1	P68133	ACTS_HUMAN	0.933911	< 9·10−19
ACTA1	P68133	ACTS_HUMAN	-0.0320755	< 9·10−19
ACTA1	P68133	ACTS_HUMAN	-0.853338	< 9·10−19
ACTA1	P68133	ACTS_HUMAN									down	<0.05
ACTA1	P68133	ACTS_HUMAN															−1.24	0.003
ACTA1	P68133	ACTS_HUMAN																	1.29	0.003
ACTA1	P68133	ACTS_HUMAN																											1.7	0.042
ACTA1	P68133	ACTS_HUMAN																																									−3.8	0.000232
ADD2	P35612	ADDB_HUMAN					-1.26319	1.95e-10
ADH1B	P00325	ADH1B_HUMAN					1.2778	0.00136558
SLC25A4	P12235	ADT1_HUMAN																			0.0518322	0.0381458
SLC25A4	P12235	ADT1_HUMAN																													−1.19	0.03
AFM	P43652	AFAM_HUMAN					-1.0629	9.77e-05
AGRN	O00468	AGRIN_HUMAN																																			down	0.004
AHNAK2	Q8IVF2	AHNK2_HUMAN																																													0.375	<0.05
AHSA1	O95433	AHSA1_HUMAN					-2.75691	1.87e-25
AHSA1	O95433	AHSA1_HUMAN																			-0.0301128	0.031338
AIMP1	Q12904	AIMP1_HUMAN					0.212515	0.000221968
AKR1A1	P14550	AK1A1_HUMAN																											1.4	0.006
AKR1C2	P52895	AK1C2_HUMAN					0.628618	0.00399563
AKAP12	Q02952	AKA12_HUMAN					-0.360797	0.00414293
ALDH1A1	P00352	AL1A1_HUMAN					0.357623	0.0256671
ALDH1A2	O94788	AL1A2_HUMAN					-0.557328	8.92e-06
ALDH4A1	P30038	AL4A1_HUMAN																											−1.2	0.027
ALDH9A1	P49189	AL9A1_HUMAN																	−1.34	0.012
ALB	P02768	ALBU_HUMAN	0.698996	< 9·10−19
ALB	P02768	ALBU_HUMAN							-1.18	0.0001
ALB	P02768	ALBU_HUMAN																					up	<0.05
ALB	P02768	ALBU_HUMAN																															down	0.044
ALB	P02768	ALBU_HUMAN																																	1.67	0.0053
ALDH2	P05091	ALDH2_HUMAN															1.17	0.022
ALDH2	P05091	ALDH2_HUMAN																											1.2	0.012
ALDOA	P04075	ALDOA_HUMAN	-0.247985	< 9·10−19
ALDOA	P04075	ALDOA_HUMAN									up	<0.05
ALDOA	P04075	ALDOA_HUMAN																					up	<0.05
ALDOA	P04075	ALDOA_HUMAN
AKR1B1	P15121	ALDR_HUMAN					0.461519	0.000204167
AKR1B1	P15121	ALDR_HUMAN																											−1.5	0.016
AMOTL2	Q9Y2J4	AMOL2_HUMAN			1.77219	0.00019528
AGT	Q86U78	ANGT_HUMAN							2.21	0.0246
ANK3	Q12955	ANK3_HUMAN																			-0.0233495	0.0248989
ANKRD2	Q9GZV1	ANKR2_HUMAN															1.26	0.042
ANKRD2	Q9GZV1	ANKR2_HUMAN																											1.8	0.033
ANKRD2	Q9GZV1	ANKR2_HUMAN																													1.25	0.02
ANO10	Q9NW15	ANO10_HUMAN			1.3863	0.0473827
SERPINC1	P01008	ANT3_HUMAN							2.33	0
SERPINC1	P01008	ANT3_HUMAN																											−1.2	0.014
ANXA1	P04083	ANXA1_HUMAN																											1.3	0.049
ANXA1	P04083	ANXA1_HUMAN																															down	0.003
ANXA5	P08758	ANXA5_HUMAN					0.414806	0.00124822
ANXA5	P08758	ANXA5_HUMAN															−1.30	0.038
ANXA5	P08758	ANXA5_HUMAN																											1.5	0.005
ANXA5	P08758	ANXA5_HUMAN																																									−2.5	0.002
ANXA6	P08133	ANXA6_HUMAN	0.711788	< 9·10−19
ANXA6	P08133	ANXA6_HUMAN					0.360055	0.00448745
ANXA6	P08133	ANXA6_HUMAN																			-0.0183137	0.0405456
ANXA7	P20073	ANXA7_HUMAN																											1.8	0.029
MAOB	P27338	AOFB_HUMAN																			0.0375628	0.0446763
APOA1	P02647	APOA1_HUMAN	1.02047	< 9·10−19
APOA1	P02647	APOA1_HUMAN																											−1.5	0.002
APOA4	P06727	APOA4_HUMAN																																															down
APOC3	P02656	APOC3_HUMAN			0.687364	0.0477793
AQP1	P29972	AQP1_HUMAN					-0.555969	0.000201348
ARPC1A	Q92747	ARC1A_HUMAN					1.91271	6.8e-07
AREG	P15514	AREG_HUMAN													-2.13	0.049976
ARF4	P18085	ARF4_HUMAN					-1.23873	1.12e-12
ARMC6	Q6NXE6	ARMC6_HUMAN																			-0.0570017	0.0398848
ACTR2	P61160	ARP2_HUMAN			1.2109	0.00370442
ARSA	P15289	ARSA_HUMAN																																			down	0.013
SMPDL3A	Q92484	ASM3A_HUMAN													-1.769	0.026528
ASPN	Q9BXN1	ASPN_HUMAN					-1.45	0.00631893
ASS1	P00966	ASSY_HUMAN			0.627876	0.00424022
ATP13A4	Q4VNC1	AT134_HUMAN																																															up
ATP1A2	P50993	AT1A2_HUMAN					0.235975	0.0140013
ATP2A1	O14983	AT2A1_HUMAN	0.734278	< 9·10−19
ATP2A1	O14983	AT2A1_HUMAN			1.24753	0.00170167
ATP2A1	O14983	AT2A1_HUMAN
ATP2A2	P16615	AT2A2_HUMAN	-0.962672	< 9·10−19
ATP2A2	P16615	AT2A2_HUMAN
ATP5F1	P24539	AT5F1_HUMAN																			0.0580531	0.0405456
ATAD3A	Q9NVI7	ATD3A_HUMAN					0.617849	0.000175142
ATL2	Q8NHH9	ATLA2_HUMAN					-1.7393	1.5e-15
ATP5H	O75947	ATP5H_HUMAN																			0.0588915	0.0474554
ATP5H	O75947	ATP5H_HUMAN																							-27.5	0.00376
ATP5F1A	P25705	ATPA_HUMAN	-0.475665	< 9·10−19
ATP5A1	P25705	ATPA_HUMAN																													−1.12	0.01
ATP5B	P06576	ATPB_HUMAN																							-25.5	0.0009685
ATP5B	P06576	ATPB_HUMAN																											−1.4	0.023
ATP5B	P06576	ATPB_HUMAN																													−1.11	0.04
ATP5B	P06576	ATPB_HUMAN
ATP5D	P30049	ATPD_HUMAN					-0.671378	2.05e-05
ATP5D	P30049	ATPD_HUMAN																			0.039515	0.0279515
ATP5PO	P48047	ATPO_HUMAN
ATRN	O75882	ATRN_HUMAN							5.97	0.0016
ADAMTS1	Q9UHI8	ATS1_HUMAN													-1.842	0.006132
AUH	Q13825	AUHM_HUMAN																			0.079698	0.0211848
B2M	P61769	B2MG_HUMAN					0.29728	0.0206045
BABAM1	Q9NWV8	BABA1_HUMAN			1.21435	0.016854
BAD	Q92934	BAD_HUMAN													-1.899	0.048084
BCAP29	Q9UHQ4	BAP29_HUMAN			1.2398	0.0230124
BCAP31	P51572	BAP31_HUMAN																			-0.0295762	0.0474554
BASP1	P80723	BASP1_HUMAN					-0.828932	0.000908154
BCO2	Q9BYV7	BCDO2_HUMAN																			0.0892046	0.0474554
BCKDK	O14874	BCKD_HUMAN					0.213396	0.000603636
BCL3	P20749	BCL3_HUMAN																																															up
BICC1	Q9H694	BICC1_HUMAN					1.29077	2.91e-08
BIRC5	O15392	BIRC5_HUMAN													-1.581	0.027019
BOLA2	Q9H3K6	BOLA2_HUMAN					0.596797	1.78e-07
BPI	P17213	BPI_HUMAN					-1.83046	5.09e-27
BPI	P17213	BPI_HUMAN													-1.672	0.028089
CD163	Q86VB7	C163A_HUMAN													1.528	0.037976
C1R	P00736	C1R_HUMAN													2.393	0.007504
C1S	P09871	C1S_HUMAN							6.02	0.0054
C4BPA	P04003	C4BPA_HUMAN							2.24	0.0101
SDHC	Q99643	C560_HUMAN																			0.0846124	0.0110547
CRAT	P43155	CACP_HUMAN																													−1.21	0.001
CDH12	P55289	CAD12_HUMAN													-1.579	0.009702
CA2	P00918	CAH2_HUMAN	1.19057	< 9·10−19
CA2	P00918	CAH2_HUMAN																											1.3	0.047
CA2	P00918	CAH2_HUMAN																											1.2	0.038
CA3	P07451	CAH3_HUMAN									up	<0.05
CA3	P07451	CAH3_HUMAN															1.46	<0.001
CA3	P07451	CAH3_HUMAN																	1.18	<0.001
CA3	P07451	CAH3_HUMAN																											1.2	0.004
CA3	P07451	CAH3_HUMAN																																									1.5	0.012
CALHM3	Q86XJ0	CAHM3_HUMAN			0.429175	0.0353678
CALM2	P0DP24	CALM2_HUMAN																																									1.7	0.005
AZU1	P20160	CAP7_HUMAN					-3.46373	2.57e-38
AZU1	P20160	CAP7_HUMAN																															down	0.003
CARM1	Q86X55	CARM1_HUMAN					-0.269143	5.36e-09
CASP14	P31944	CASPE_HUMAN					-0.471546	9.17e-12
CASQ1	P31415	CASQ1_HUMAN																											1.4	0.045
CASQ2	O14958	CASQ2_HUMAN			0.726616	0.0242791
CAT	P04040	CATA_HUMAN																											−1.3	0.026
CTSB	P07858	CATB_HUMAN																															up	0.031
CTSC	P53634	CATC_HUMAN																																			down	0.004
CTSD	P07339	CATD_HUMAN
PTRF	Q6NZI2	CAVN1_HUMAN															1.2	0.022
CAVIN1	Q6NZI2	CAVN1_HUMAN
CAVIN4	Q5BKX8	CAVN4_HUMAN					0.661712	0.00309228
CAPZA1	P52907	CAZA1_HUMAN			1.2431	0.025286
SERPINA6	P08185	CBG_HUMAN													-1.862	0.042341
CBR4	Q8N4T8	CBR4_HUMAN																			0.0478168	0.0344378
CCL26	Q9Y258	CCL26_HUMAN													-1.832	0.007663
CCS	O14618	CCS_HUMAN					-2.69103	5.72e-31
CD14	P08571	CD14_HUMAN																																											up	<0.05
CD44	P16070	CD44_HUMAN																																											up	<0.05
CD47	Q08722	CD47_HUMAN					-0.468579	0.000121243
CDC37	Q16543	CDC37_HUMAN													-2.412	0.024713
CDS2	O95674	CDS2_HUMAN			1.29867	0.0109665
CDS2	O95674	CDS2_HUMAN					-0.196869	0.0256979
CEL	P19835	CEL_HUMAN																															down	0.003
CENPU	Q71F23	CENPU_HUMAN			1.89049	0.0416592
CP	P00450	CERU_HUMAN							1.21	0.0025
CFAP45	Q9UL16	CFA45_HUMAN			0.751273	0.0119165
CFB	B4E1Z4	CFAB_HUMAN							1.93	0.0131
CFH	P08603	CFAH_HUMAN							1.32	0.0008
CGGBP1	Q9UFW8	CGBP1_HUMAN			2.08305	0.02286
HSPE1	P61604	CH10_HUMAN					-0.340702	0.0210212
HSPD1	P10809	CH60_HUMAN																			0.0363695	0.0461244
CHMP4B	Q9H444	CHM4B_HUMAN			1.45143	0.00825094
CILP	O75339	CILP1_HUMAN					-1.67646	2.79e-05
CLTB	P09497	CLCB_HUMAN			1.65656	0.0396959
CLIP1	P30622	CLIP1_HUMAN																			-0.0442332	0.0157252
CLU	P10909	CLUS_HUMAN					-0.684622	0.0266797
CLU	P10909	CLUS_HUMAN							2.55	0.0294
CNDP1	Q96KN2	CNDP1_HUMAN																																															down
CNN3	Q15417	CNN3_HUMAN			0.617753	0.0457281
CNTFR	P26992	CNTFR_HUMAN					-0.418579	3.77e-06
COL1A1	P02452	CO1A1_HUMAN			1.4203	0.0488782
C4A	P0C0L4	CO4A_HUMAN																																											up	<0.05
C4B	P0C0L5	CO4B_HUMAN					-0.612445	0.00212677
C5	P01031	CO5_HUMAN					-0.671437	0.0499298
C5	P01031	CO5_HUMAN							3.22	0.0185
C6	P13671	CO6_HUMAN							2.23	0.0001
COL6A1	P12109	CO6A1_HUMAN																					up	<0.05
C7	P10643	CO7_HUMAN							1.5	0.0098
C9	P02748	CO9_HUMAN							6.55	0.0003
CFL1	P23528	COF1_HUMAN
CFL2	Q9Y281	COF2_HUMAN					0.33098	0.00127724
CFL2	Q9Y281	COF2_HUMAN																	1.2	0.002
COL15A1	P39059	COFA1_HUMAN					-0.367626	2.36e-05
COL15A1	P39059	COFA1_HUMAN																															down	0.003
COX5A	P20674	COX5A_HUMAN									up	<0.05
COX5A	P20674	COX5A_HUMAN																											−1.5	0.015
COX7B	P24311	COX7B_HUMAN			0.595859	0.0425429
CAPNS1	P04632	CPNS1_HUMAN					0.306958	0.0034072
CPT2	P23786	CPT2_HUMAN																			0.0540759	0.0299693
CRTAC1	Q9NQ79	CRAC1_HUMAN					-3.46088	3.06e-39
CRIP1	P50238	CRIP1_HUMAN																			-0.217056	0.0453398
HSPB5	E9PR44	CRYAB_HUMAN																											1.5	0.038
CRYAB	P02511	CRYAB_HUMAN									up	<0.05
CRYAB	P02511	CRYAB_HUMAN									up	<0.05
CRYAB	P02511	CRYAB_HUMAN																																	1.38	0.017
CSDE1	O75534	CSDE1_HUMAN																			-0.0302058	0.00237068
CSF2	P04141	CSF2_HUMAN													-1.784	0.023655
CSNK2A1	P68400	CSK21_HUMAN													-2.384	0.022957
CSNK2B	P67870	CSK2B_HUMAN													-2.384	0.022957
CSRP3	P50461	CSRP3_HUMAN					1.20849	9.81e-08
CTNNB1	P35222	CTNB1_HUMAN					0.148699	0.0112422
CUL1	Q13616	CUL1_HUMAN					0.525377	1.65e-05
CUL2	Q13617	CUL2_HUMAN					0.587829	9.85e-10
CUTC	Q9NTM9	CUTC_HUMAN					0.740027	7.05e-05
CWC27	Q6UX04	CWC27_HUMAN																			-0.077742	0.0381458
COX7A2	Q496I0	CX7A2_HUMAN							-2.11	0.0184
CYC1	P08574	CY1_HUMAN																			0.048054	0.0384964
CACYBP	Q9HB71	CYBP_HUMAN																			-0.0408653	0.0214193
CYBRD1	Q53TN4	CYBR1_HUMAN					-0.403434	0.0388678
CSTB	P04080	CYTB_HUMAN																																			down	0.04
DACH1	Q9UI36	DACH1_HUMAN																																															down
DAG1	Q14118	DAG1_HUMAN			1.31253	0.0251129
DBNL	Q9UJU6	DBNL_HUMAN			0.498503	0.012649
DYNC1I2	Q13409	DC1I2_HUMAN																			-0.022142	0.0453398
DCAF6	Q58WW2	DCAF6_HUMAN																			-0.0209529	0.0358624
DCD	P81605	DCD_HUMAN					-2.04981	1.31e-08
DCTN1	Q14203	DCTN1_HUMAN																			-0.0178989	0.00514961
DCTN2	Q13561	DCTN2_HUMAN																			-0.01956	0.0183286
DCTN3	O75935	DCTN3_HUMAN																			-0.0386982	0.0288576
DCTN5	Q9BTE1	DCTN5_HUMAN																			-0.165375	0.0462234
DDAH2	O95865	DDAH2_HUMAN					-0.400679	0.00279732
DDX6	P26196	DDX6_HUMAN					0.571964	6.05e-07
DECR1	Q16698	DECR_HUMAN
DMTN	Q08495	DEMA_HUMAN					-1.61189	2.86e-10
DENR	O43583	DENR_HUMAN																			-0.0241541	0.0299693
DES	P17661	DESM_HUMAN																			-0.0386787	0.0220752
HSD17B12	Q53GQ0	DHB12_HUMAN					0.975741	2.72e-15
HSD17B8	Q92506	DHB8_HUMAN																			0.0536649	0.0391463
GLUD1	P00367	DHE3_HUMAN																			0.0526457	0.0344378
QDPR	P09417	DHPR_HUMAN					0.500414	7.88e-05
DHRS7	Q9Y394	DHRS7_HUMAN			1.2394	0.0374968
SORD	Q00796	DHSO_HUMAN					-0.269502	0.021046
DIS3L2	Q8IYB7	DI3L2_HUMAN																			-0.0389469	0.0287008
DLDH	P09622	DLDH_HUMAN									up	<0.05
DLD	P09622	DLDH_HUMAN																			0.0332864	0.0453398
DLD	P09622	DLDH_HUMAN																							-31	0.00769
DLD	P09622	DLDH_HUMAN																											−1.4	0.01
DMAC1	Q96GE9	DMAC1_HUMAN					-0.812156	5.88e-05
DMD	P11532	DMD_HUMAN																			-0.0199924	0.0287008
DNAJA1	P31689	DNJA1_HUMAN																			-0.038214	0.0405456
DNAJB4	Q9UDY4	DNJB4_HUMAN																			-0.0399582	0.0453398
DNAJB5	O75953	DNJB5_HUMAN			0.761282	0.0289821
DOT1L	Q8TEK3	DOT1L_HUMAN																																	−2.25	0.0065
DNAH9	Q9NYC9	DYH9_HUMAN			0.795782	0.00108775
DST	Q03001	DYST_HUMAN			0.602285	0.0301449
DST	Q03001	DYST_HUMAN																																													0.375	<0.05
DZIP3	Q86Y13	DZIP3_HUMAN			1.63161	0.0499368
ECH1	Q13011	ECH1_HUMAN															1.33	0.013
ECHDC2	Q86YB7	ECHD2_HUMAN					0.391709	0.000403826
EEF1B2	P24534	EF1B_HUMAN													-2.122	0.009298
EEF1D	P29692	EF1D_HUMAN																			-0.0218085	0.0248989
TUFM	P49411	EFTU_HUMAN																											−1.4	0.001
ENG	P17813	EGLN_HUMAN													1.729	0.012364
EGLN1	Q9GZT9	EGLN1_HUMAN			0.71431	0.039963
EHBP1L1	Q8N3D4	EH1L1_HUMAN																			-0.0206063	0.0474554
EIF2B2	P49770	EI2BB_HUMAN																			-0.0251338	0.0453398
EIF2B5	Q13144	EI2BE_HUMAN			0.7638	0.0326418
EIF1B	O60739	EIF1B_HUMAN			0.809973	0.0483592
EIF3A	Q14152	EIF3A_HUMAN																			-0.0162185	0.0358803
EIF3G	O75821	EIF3G_HUMAN																			-0.0376291	0.00819725
EIF3H	O15372	EIF3H_HUMAN																			-0.0224362	0.0461244
ELAVL1	Q15717	ELAV1_HUMAN					0.454145	0.0108407
ELANE	P08246	ELNE_HUMAN													-2.267	0.027178
MPP1	Q00013	EM55_HUMAN					-1.23376	3.67e-12
EMC7	Q9NPA0	EMC7_HUMAN																			-0.0236336	0.033485
ENO3	P13929	ENOB_HUMAN	0.542563	< 9·10−19
ENO3	P13929	ENOB_HUMAN					0.520411	0.00356926
ENO3	P13929	ENOB_HUMAN															−1.40	0.007
ENO3	P13929	ENOB_HUMAN																	−1.28	0.007
ENO3	P13929	ENOB_HUMAN																							15	0.002165
ENO1/3	P13929	ENOB_HUMAN																											−1.7	0.027
ENO2	P09104	ENOG_HUMAN					0.428134	0.0186752
EPS15L1	Q9UBC2	EP15R_HUMAN													-1.702	0.001735
EPS15	P42566	EPS15_HUMAN			0.796018	0.0450886
ERAP2	Q6P179	ERAP2_HUMAN																			-0.148592	0.0220752
ERH	P84090	ERH_HUMAN					-1.81166	3.1e-20
ERLIN1	O75477	ERLN1_HUMAN			1.23196	0.0217689
ERP44	Q9BS26	ERP44_HUMAN					1.74266	4.75e-30
ERP44	Q9BS26	ERP44_HUMAN																			-0.0287682	0.0248989
ETFA	P13804	ETFA_HUMAN																			0.0695932	0.0405456
ETFB	P38117	ETFB_HUMAN			0.776857	0.0347749
ETFDH	Q16134	ETFD_HUMAN																			0.0459895	0.0444514
FAM118B	Q9BPY3	F118B_HUMAN																			-0.10713	0.0415711
F13A1	P00488	F13A_HUMAN					0.893507	0.0165695
FBP2	O00757	F16P2_HUMAN			1.5394	0.017326
FBP2	O00757	F16P2_HUMAN															1.5	<0.001
FBP2	O00757	F16P2_HUMAN																	−1.32	<0.001
PFKFB1	P16118	F261_HUMAN					0.176905	0.00946687
PFKFB2	O60825	F262_HUMAN					0.737186	4.67e-10
FABP4	P15090	FABP4_HUMAN																											1.5	0.038
FABP4	P15090	FABP4_HUMAN																													1.69	0.002
FABP3	P05413	FABPH_HUMAN																	1.45	0.001
FABP3	P05413	FABPH_HUMAN																											−1.4	0.004
FADD	Q13158	FADD_HUMAN																																							up	0.0139
FBLN1	F8W7M9	FBLN1_HUMAN							+	0.0291
FBLN2	P98095	FBLN2_HUMAN			1.41773	0.0204149
FBLN5	Q9UBX5	FBLN5_HUMAN			1.75373	0.0146823
FBLN5	Q9UBX5	FBLN5_HUMAN					0.33008	0.000326941
AHSG	C9JV77	FETUA_HUMAN							2.13	0.0054
FGF17	O60258	FGF17_HUMAN													-1.601	0.035756
FGF6	P10767	FGF6_HUMAN													-1.778	0.018905
FHL3	Q13643	FHL3_HUMAN																											−1.5	0.038
CFHR2	P36980	FHR2_HUMAN					-1.09489	2.75e-07
FGA	P02671	FIBA_HUMAN					0.893424	0.0116523
FGB	P02675	FIBB_HUMAN					0.877621	0.0205691
FGG	P02679	FIBG_HUMAN					0.814415	0.0386161
FGG	P02679	FIBG_HUMAN																											−1.3	0.026
FN1	Q68CX6	FINC_HUMAN							3.35	0.0106
FN1	Q9H382	FINC_HUMAN							+	0.0357
FLII	Q13045	FLII_HUMAN																			-0.0259077	0.0344378
FILIP1	Q7Z7B0	FLIP1_HUMAN																			-0.0302166	0.0256554
FLNA	P21333	FLNA_HUMAN					-0.742301	7.73e-05
FLNA	P21333	FLNA_HUMAN
FLNC	Q14315	FLNC_HUMAN	-0.523159	< 9·10−19
FMOD	Q06828	FMOD_HUMAN					-3.58542	4.81e-20
FXN	Q16595	FRDA_HUMAN																			0.0564257	0.0273267
FTH1	P02794	FRIH_HUMAN			1.48753	0.020339
FTL	P02792	FRIL_HUMAN			1.5354	0.0346734
FTO	Q9C0B1	FTO_HUMAN					0.21482	0.00456043
FH	P07954	FUMH_HUMAN																											−1.4	0.01
FH	P07954	FUMH_HUMAN																													−1.27	0.004
FXR1	P51114	FXR1_HUMAN																			-0.0167771	0.038627
G3BP2	Q9UN86	G3BP2_HUMAN																			-0.0302941	0.00237068
GAPDH	P04406	G3P_HUMAN	0.318289	< 9·10−19
GAPDH	P04406	G3P_HUMAN					0.463484	0.00201483
GAPDH	P04406	G3P_HUMAN															−1.18	0.007
GAPDH	P04406	G3P_HUMAN																					up	<0.05
GAPDH	P04406	G3P_HUMAN																															down	0.015
GAL3ST4	Q96RP7	G3ST4_HUMAN			1.51404	0.0321551
GPI	P06744	G6PI_HUMAN													1.675	0.044112
C21orf33	P30042	GAL3A_HUMAN			0.741293	0.0242088
C21orf33	P30042	GAL3A_HUMAN																											−1.7	0.002
GNB1	P62873	GBB1_HUMAN					-0.348501	6.9e-09
GABARAP	O95166	GBRAP_HUMAN			0.782443	0.012772
GCN1	Q92616	GCN1_HUMAN																			-0.0192646	0.0405456
MSTN	O14793	GDF8_HUMAN													-1.751	0.012037
GDI1	P31150	GDIA_HUMAN					0.427892	0.0194041
GDI1	P31150	GDIA_HUMAN																			-0.023169	0.0405456
ARHGDIA	P52565	GDIR1_HUMAN					0.323619	0.0431649
ARHGDIA	P52565	GDIR1_HUMAN																			-0.0326702	0.0287008
GDPGP1	Q6ZNW5	GDPP1_HUMAN																			-0.0732674	0.0405456
GSN	P06396	GELS_HUMAN																																			down	0.00088
GFAP	P14136	GFAP_HUMAN																															down	0.042
GFAP	P14136	GFAP_HUMAN																																			down	0.013
GGACT	Q9BVM4	GGACT_HUMAN					-1.49707	1.73e-05
GGT5	P36269	GGT5_HUMAN					-0.449735	0.0011622
GIGYF2	Q6Y7W6	GGYF2_HUMAN			0.647483	0.0142687
HAGH	Q16775	GLO2_HUMAN					0.32204	7.16e-07
GLOD4	Q9HC38	GLOD4_HUMAN															1.33	0.029
GYPA	P02724	GLPA_HUMAN					-1.38305	2.58e-09
GMPPB	Q9Y5P6	GMPPB_HUMAN					0.216566	3.96e-10
GMPR	P36959	GMPR1_HUMAN			1.40631	0.0374173
GMPR	P36959	GMPR1_HUMAN					0.396751	0.00497147
GP1BA	P07359	GP1BA_HUMAN																																											up	<0.05
GPD1L	Q8N335	GPD1L_HUMAN					0.506316	0.00278098
GPD1L	Q8N335	GPD1L_HUMAN																											−1.4	0.022
GPD1	P21695	GPDA_HUMAN					0.499784	0.0228447
GPD1	P21695	GPDA_HUMAN																					up	<0.05
GPD1	P21695	GPDA_HUMAN																											−1.4	0.04
GRB2	P62993	GRB2_HUMAN					0.446929	0.00066359
GREM1	O60565	GREM1_HUMAN													-1.523	0.015568
CXCL1	P09341	GROA_HUMAN													-1.804	0.048311
HSPA9	P38646	GRP75_HUMAN																											1.4	0.008
GSTM2	P28161	GSTM2_HUMAN					0.628529	0.00644857
GSTM2	P28161	GSTM2_HUMAN									up	<0.05
GSTO1	P78417	GSTO1_HUMAN																											−1.5	0.049
GSTP1	P09211	GSTP1_HUMAN									up	<0.05
GSTT1	P30711	GSTT1_HUMAN					1.78219	7.97e-07
GTPBP1	O00178	GTPB1_HUMAN			0.783393	0.0131267
H1F0	P07305	H10_HUMAN					-0.112105	0.000738836
HIST1H2AJ	Q99878	H2A1J_HUMAN					-1.33576	0.000200984
H2AZ2	Q71UI9	H2AV_HUMAN																																			up	0.045
PDAP1	Q13442	HAP28_HUMAN																			-0.0239964	0.0384964
HBA	P69905	HBA_HUMAN	1.18575	< 9·10−19
HBA	P69905	HBA_HUMAN									down	<0.05
HBB	P68871	HBB_HUMAN	1.3335	< 9·10−19
HBB	P68871	HBB_HUMAN									down	<0.05
HBB	P68871	HBB_HUMAN																															down	0.018
HCFC1	P51610	HCFC1_HUMAN																			-0.0239661	0.0248989
HCLS1	P14317	HCLS1_HUMAN																			-0.109904	0.0248989
HDAC2	Q92769	HDAC2_HUMAN																			-0.118086	0.0273267
PUDP	Q08623	HDHD1_HUMAN					0.617354	0.00882217
HPX	P02790	HEMO_HUMAN							1.32	0.0197
HLA-A	P10316	HLAA_HUMAN					1.00627	4.88e-07
HLA-B	P30685	HLAB_HUMAN					-1.18849	1.43e-09
HMCN2	Q8NDA2	HMCN2_HUMAN			1.4874	0.0177518
HMGN3	Q15651	HMGN3_HUMAN			2.07225	0.0371352
HMGN4	O00479	HMGN4_HUMAN			1.46954	0.0164031
HNRNPC	P07910	HNRPC_HUMAN																			-0.0339095	0.0299693
SYNCRIP	O60506	HNRPQ_HUMAN																			-0.0164649	0.0344378
HRNR	Q86YZ3	HORN_HUMAN																															down	0.015
HP	P00738	HPT_HUMAN							3.01	0.0065
HSPH1	Q92598	HS105_HUMAN																			-0.0404029	0.0182324
HSPA1A	P08107	HS71A_HUMAN																											1.1	0.014
HSPA1B	P0DMV9	HS71B_HUMAN					0.448008	0.000261519
HSP90AA1	P07900	HS90A_HUMAN																			-0.029304	0.0320186
HSPC2/3	P08238	HS90B_HUMAN																											1.9	0.035
HSPA2	P54652	HSP72_HUMAN																																									1.4	0.006
HSPA4	P34932	HSP74_HUMAN																			-0.0360665	0.0248989
HSPA6	P17066	HSP76_HUMAN					0.258022	0.007301
HSPA8	P11142	HSP7C_HUMAN																					up	<0.05
HSPB1	P04792	HSPB1_HUMAN																	1.26	0.012
HSPB1	P04792	HSPB1_HUMAN																											1.7	0.019
HSPB1	P04792	HSPB1_HUMAN																											1.3	0.027
HSPB1	P04792	HSPB1_HUMAN																																	1.3	0.011
HSPB1	P04792	HSPB1_HUMAN
HSPB6	O14558	HSPB6_HUMAN	-1.13642	< 9·10−19
HSPB6	O14558	HSPB6_HUMAN									up	<0.05
HSPB6	O14558	HSPB6_HUMAN															1.21	<0.001
HSPB6	O14558	HSPB6_HUMAN																											1.2	0.043
HSPB7	Q9UBY9	HSPB7_HUMAN																																									−1.8	0.012
HTRA2	O43464	HTRA2_HUMAN													1.819	0.029699
IGHV3-7	P01780	HV307_HUMAN																															down	0.003
IGHV3-23	P01764	HV323_HUMAN																															down	0.003
IGHV3-23	P01777	HV323_HUMAN							3.51	0.0008
HK1	P19367	HXK1_HUMAN			1.3173	0.00798907
IGFBP-2	P18065	IBP2_HUMAN																																					up	<0.05
CAST	P20810	ICAL_HUMAN			1.68572	0.0108602
ICAM2	P13598	ICAM2_HUMAN																			0.0670935	0.0405456
CLNS1A	P54105	ICLN_HUMAN			0.708691	0.0342855
IDH2	P48735	IDHP_HUMAN	-0.605637	< 9·10−19
IDH2	P48735	IDHP_HUMAN																			0.0651853	0.0299693
EIF2S1	P05198	IF2A_HUMAN																			-0.0205972	0.00192622
EIF5B	O60841	IF2P_HUMAN																			-0.0266481	0.00649973
EIF4B	P23588	IF4B_HUMAN																			-0.0317621	0.0474554
	Q6MZV6	IGA2_HUMAN							5.52	0.0498
IGF-1	P05019	IGF1_HUMAN																																					down	<0.05
IGFN1	Q86VF2	IGFN1_HUMAN					0.59957	0.0445275
IGHA1	Q9UP60	IGHA1_HUMAN							1.32	0.0094
IGHD	P01880	IGHD_HUMAN					3.50212	2.2e-27
IGHG1	Q6GMX6	IGHG1_HUMAN							+	0.0001
IGHG1	Q6MZV7	IGHG1_HUMAN							1.94	0.008
IL‐12p40	P29460	IL12B_HUMAN																																							down	0.04
IL5	P05113	IL5_HUMAN													-2.691	0.04448
IL-6	P05231	IL6_HUMAN											0.287197	0.047
IL-8	P10145	IL8_HUMAN											0.213	0.009
SERPINB1	P30740	ILEU_HUMAN					0.357424	0.0137349
ILKAP	Q9H0C8	ILKAP_HUMAN																			-0.0577918	0.0341508
IFNAR1	P17181	INAR1_HUMAN													1.979	0.009908
ISYNA1	Q9NPH2	INO1_HUMAN					-0.214077	0.000562878
IPO9	Q96P70	IPO9_HUMAN			0.77475	0.00919379
PPP1R2	P41236	IPP2_HUMAN			1.34606	0.0283571
PPP1R2	P41236	IPP2_HUMAN																			-0.0506485	0.041279
SERPINA5	G3V5I3	IPSP_HUMAN							2.27	0.0041
PPA2	Q9H2U2	IPYR2_HUMAN																			0.0472987	0.0398848
IRF1	P10914	IRF1_HUMAN													-3.304	0.010506
ITGA2B	P08514	ITA2B_HUMAN					-3.89168	7.82e-27
ITGB3	P05106	ITB3_HUMAN					-1.56527	1.8e-08
ITIH2	Q5T985	ITIH2_HUMAN							1.27	0.0086
JAK3	P52333	JAK3_HUMAN			1.55153	0.0398609
JAM3	Q9BX67	JAM3_HUMAN													-1.768	0.032831
SPAG9	O60271	JIP4_HUMAN																			-0.0209064	0.0248989
KRT2	P35908	K22E_HUMAN					-1.31254	1.27e-07
KRT1	P04264	K2C1_HUMAN					-0.92604	2.57e-05
AK1	P00568	KAD1_HUMAN	0.864374	< 9·10−19
AK1	P00568	KAD1_HUMAN					0.620196	0.00400779
AK3	Q9UIJ7	KAD3_HUMAN			0.744109	0.00813054
PRKAR1A	P10644	KAP0_HUMAN																											1.6	0.021
CAMK1D	Q8IU85	KCC1D_HUMAN													-1.614	0.016701
CKB	P12277	KCRB_HUMAN					-1.09622	0.0162855
CKB	P12277	KCRB_HUMAN																			0.0843543	0.0398848
CKB	P12277	KCRB_HUMAN
CKM	P06732	KCRM_HUMAN	-0.742034	< 9·10−19
CKM	P06732	KCRM_HUMAN															1.17	0.006
CKM	P06732	KCRM_HUMAN																					up	<0.05
CKM	P06732	KCRM_HUMAN																							-15.5	0.00135
CKM	P06732	KCRM_HUMAN																							-18.5	0.0013365
CKM	P06732	KCRM_HUMAN																							-17.5	0.003545
CKM	P06732	KCRM_HUMAN																											−1.7	0.031
CKM	P06732	KCRM_HUMAN																											−1.4	0.037
CKM	P06732	KCRM_HUMAN																																									1.6	0.01
CKM	P06732	KCRM_HUMAN
CKMT2	P17540	KCRS_HUMAN																							-28.5	0.00412
CKMT2	P17540	KCRS_HUMAN
KEAP1	Q14145	KEAP1_HUMAN													-3.663	0.036911
KIR2DL4	Q99706	KI2L4_HUMAN													-2.552	0.018723
KIF23	Q02241	KIF23_HUMAN													-1.785	0.019227
KIF5B	P33176	KINH_HUMAN																			-0.0281008	0.00192622
KLC1	Q07866	KLC1_HUMAN																			-0.0288263	0.0299693
KLHL41	O60662	KLH41_HUMAN					0.391299	0.00354875
KLK4	Q9Y5K2	KLK4_HUMAN													-1.575	0.015193
KNG1	B4E1C2	KNG1_HUMAN							2.15	0.0146
KNG1	D3DNU8	KNG1_HUMAN							1.58	0.0055
PHKA1	P46020	KPB1_HUMAN					1.12726	0.00805909
PRKCD	Q05655	KPCD_HUMAN													-1.556	0.038211
PRKCG	P05129	KPCG_HUMAN													-3.825	0.024676
PRKCI	P41743	KPCI_HUMAN													-2.102	0.017282
PRPSAP1	Q14558	KPRA_HUMAN			1.2917	0.012897
PRPSAP2	O60256	KPRB_HUMAN					-0.837515	2.34e-06
PKM	P14618	KPYM_HUMAN	0.464352	< 9·10−19
PKM	P14618	KPYM_HUMAN					0.391654	0.0316821
PKM	P14618	KPYM_HUMAN									up	<0.05
PKM	P14618	KPYM_HUMAN															−1.39	0.001
PKM	P14618	KPYM_HUMAN																	−1.31	0.003
KTN1	Q86UP2	KTN1_HUMAN																			-0.0229069	0.0461244
IGKV1-5	P01596	KV105_HUMAN							+	0.0121
IGKV1-5	P01598	KV105_HUMAN							2.41	0.0469
IGKV1-13	P0DP09	KV113_HUMAN																															up	0.031
IGKV3-20	P01619	KV320_HUMAN																															up	0.031
IGKV3-20	P01620	KV320_HUMAN							+	0.0031
IGKV3-20	P01623	KV320_HUMAN							-3.65	0.0089
IGKV4-1	P06312	KV401_HUMAN					1.16866	1.64e-12
LACTB	P83111	LACTB_HUMAN																			0.0348557	0.0474554
LAMC3	Q9Y6N6	LAMC3_HUMAN			0.526897	0.0262964
LAMP1	P11279	LAMP1_HUMAN			1.29988	0.0368144
LNPEP	Q9UIQ6	LCAP_HUMAN					-0.321276	0.00275282
LCK	P06239	LCK_HUMAN													-2.031	0.021689
LDB3	O75112	LDB3_HUMAN																					up	<0.05
LDHA	P00338	LDHA_HUMAN	0.918984	< 9·10−19
LDHA	P00338	LDHA_HUMAN									down	<0.05
LDHB	P07195	LDHB_HUMAN			0.814987	0.0223499
LDHB	P07195	LDHB_HUMAN																											−1.3	0.043
LDHB	P07195	LDHB_HUMAN																													−1.20	0.046
LDHD	Q86WU2	LDHD_HUMAN					0.465114	0.0142385
LDLR	P01130	LDLR_HUMAN													-1.865	0.036482
CLC	Q05315	LEG10_HUMAN													-2.005	0.008647
LGALS3	P17931	LEG3_HUMAN					-0.571109	8.25e-07
PAFAH1B1	P43034	LIS1_HUMAN			1.29939	0.0176938
LTA4H	P09960	LKHA4_HUMAN					0.413661	0.0226745
LMCD1	Q9NZU5	LMCD1_HUMAN	-0.912929	< 9·10−19
LRRC20	Q8TCA0	LRC20_HUMAN					0.356602	0.0176986
IGLV1-47	P04208	LV147_HUMAN					-0.328662	0.000635069
IGLV1-47	P04208	LV147_HUMAN							+	0.0494
LYPLA2	O95372	LYPA2_HUMAN					0.428001	9.26e-13
MACF1	Q9UPN3	MACF1_HUMAN																																													0.375	<0.05
MAP1B	P46821	MAP1B_HUMAN																																													0.625	<0.05
MAPRE2	Q15555	MARE2_HUMAN																			-0.0395254	0.0248989
MASP1	P48740	MASP1_HUMAN													-1.528	0.008323
MATR3	P43243	MATR3_HUMAN			0.78511	0.0242403
MCCC2	Q9HCC0	MCCB_HUMAN					0.530524	0.00216855
MCCC2	Q9HCC0	MCCB_HUMAN																			0.0403417	0.0441362
MCL1	Q07820	MCL1_HUMAN																			-0.0761362	0.0422298
MCTS1	Q9ULC4	MCTS1_HUMAN																			-0.0234537	0.0359529
MDH1	P40925	MDHC_HUMAN	-0.63548	< 9·10−19
MDH1	P40925	MDHC_HUMAN																							-22.5	0.0006515
MDH2	P40926	MDHM_HUMAN	-0.465541	< 9·10−19
MGAM	O43451	MGA_HUMAN																																													0.375	<0.05
MIC13	Q5XKP0	MIC13_HUMAN					0.716933	6.01e-07
MIC13	Q5XKP0	MIC13_HUMAN																			0.0388576	0.0405456
MYL12A	P19105	ML12A_HUMAN			1.89671	0.0253189
MLIP	Q5VWP3	MLIP_HUMAN																			-0.0220556	0.0279515
MYLPF	Q96A32	MLRS_HUMAN	0.369491	< 9·10−19
MYL2	P10916	MLRV_HUMAN	-1.25589	< 9·10−19
MYL2	P10916	MLRV_HUMAN																	1.76	0.003
MYL2	P10916	MLRV_HUMAN																											−1.7	0.012
MYL2	P10916	MLRV_HUMAN																																									−1.5	0.006
MYL2	P10916	MLRV_HUMAN
MMRN2	Q9H8L6	MMRN2_HUMAN			1.24721	0.0434706
MMRN2	Q9H8L6	MMRN2_HUMAN																															down	0.016
MAP2K2	P36507	MP2K2_HUMAN																			-0.0166106	0.0343757
MPC1	Q9Y5U8	MPC1_HUMAN					-0.900812	0.000226713
MPC2	O95563	MPC2_HUMAN			0.670202	0.0258476
MPC2	O95563	MPC2_HUMAN																			0.0596335	0.0453398
ADI1	Q9BV57	MTND_HUMAN					-1.35274	1.55e-15
MTPN	P58546	MTPN_HUMAN																															down	0.016
MCAM	P43121	MUC18_HUMAN					-0.720314	0.000151176
MYADM	Q96S97	MYADM_HUMAN					-0.312439	0.0289045
MB	P02144	MYG_HUMAN	-1.05098	< 9·10−19
MYH1	P12882	MYH1_HUMAN	2.27088	< 9·10−19
MYH1	P12882	MYH1_HUMAN																											2.3	0.011
MYH1	P12882	MYH1_HUMAN																													−1.16	0.002
MYH1	P12882	MYH1_HUMAN
MYH10	P35580	MYH10_HUMAN																																													0.375	<0.05
MYH13	Q9UKX3	MYH13_HUMAN	1.10091	< 9·10−19
MYH13	Q9UKX3	MYH13_HUMAN
MYH15	Q9Y2K3	MYH15_HUMAN					1.98431	1.16e-10
MYH2	Q9UKX2	MYH2_HUMAN	1.10091	< 9·10−19
MYH2	Q9UKX2	MYH2_HUMAN
MYH3	P11055	MYH3_HUMAN	1.10091	< 9·10−19
MYH4	Q9Y623	MYH4_HUMAN	2.27088	< 9·10−19
MYH6	P13533	MYH6_HUMAN	-1.14395	< 9·10−19
MYH6	P13533	MYH6_HUMAN					-1.62203	5e-13
MYH6	P13533	MYH6_HUMAN
MYH7	P12883	MYH7_HUMAN	-1.14395	< 9·10−19
MYH7	P12883	MYH7_HUMAN																					up	<0.05
MYH7	P12883	MYH7_HUMAN
MYH7	Q2M1Y6	MYH7_HUMAN																																													0.5	<0.05
MYH8	P13535	MYH8_HUMAN	2.27088	< 9·10−19
MYH8	P13535	MYH8_HUMAN
MLC1s	P05976	MYL1_HUMAN									up	<0.05
MYL1	P05976	MYL1_HUMAN																											1.4	0.02
MYL1	P05976	MYL1_HUMAN																													−1.29	0.003
MYL1	P05976	MYL1_HUMAN																																	−2.13	0.049
MYL10	Q9BUA6	MYL10_HUMAN			0.658117	0.0332503
MYL3	P08590	MYL3_HUMAN	-1.15556	< 9·10−19
MYL4	P12829	MYL4_HUMAN					2.96784	8.63e-33
MYL5	Q02045	MYL5_HUMAN
MYL6B	P14649	MYL6B_HUMAN															1.57	<0.001
MYO5C	Q9NQX4	MYO5C_HUMAN																																													0.625	<0.05
MYO7A	Q13402	MYO7A_HUMAN																																													0.5	<0.05
MYO9A	Q9UNJ2	MYO9A_HUMAN																																													0.375	<0.05
MYOC	Q99972	MYOC_HUMAN					-1.98876	0.000452393
MYOM2	P54296	MYOM2_HUMAN	0.620121	< 9·10−19
MYOT	Q9UBF9	MYOTI_HUMAN	-0.467952	< 9·10−19
MYOZ1	Q9NP98	MYOZ1_HUMAN															−1.28	0.002
MYOZ1	Q9NP98	MYOZ1_HUMAN																	1.4	0.002
MYOZ1	Q9NP98	MYOZ1_HUMAN																											1.7	0.008
MYOZ1	Q9NP98	MYOZ1_HUMAN																																	−2.44	0.00086
MYBPC1	Q00872	MYPC1_HUMAN																	−1.25	0.019
MYBPC1	Q00872	MYPC1_HUMAN																					up	<0.05
MYBPC2	Q14324	MYPC2_HUMAN	1.13407	< 9·10−19
MYBPC2	Q14324	MYPC2_HUMAN			1.28981	0.0292856
MYPN	Q86TC9	MYPN_HUMAN					0.671251	0.00381409
MYPN	Q86TC9	MYPN_HUMAN																			-0.0240844	0.0318337
NAMPT	P43490	NAMPT_HUMAN					0.310299	0.0101477
NAMPT	P43490	NAMPT_HUMAN													1.616	0.00389
ART3	Q13508	NAR3_HUMAN					0.785321	0.0118697
NDRG2	Q9UN36	NDRG2_HUMAN																			-0.0346673	0.0344378
NDUFA1	O15239	NDUA1_HUMAN					1.04035	3.93e-06
NDUFA9	Q16795	NDUA9_HUMAN																			0.059653	0.0453398
NDUFB6	O95139	NDUB6_HUMAN																			0.0475496	0.0437492
NDUFS2	O75306	NDUS2_HUMAN																											−1.6	0.005
NDUFS3	O75489	NDUS3_HUMAN																			0.0530704	0.0394962
NEMF	O60524	NEMF_HUMAN			1.22546	0.0479161
NEXN	Q0ZGT2	NEXN_HUMAN																			-0.0495326	0.0206096
LCN2	P80188	NGAL_HUMAN					-3.00264	1.32e-39
NCSTN	Q92542	NICA_HUMAN			1.55878	0.0464974
NIPSNAP2	O75323	NIPS2_HUMAN					0.264907	0.0136294
NIPSNAP2	O75323	NIPS2_HUMAN																			0.045799	0.0405456
NISCH	Q6PGP3	NISCH_HUMAN																																													0.625	<0.05
NLRX1	Q86UT6	NLRX1_HUMAN					0.237367	0.0115832
NOMO1	Q15155	NOMO1_HUMAN																			-0.0599605	0.0453398
NOP9	Q86U38	NOP9_HUMAN																			0.111354	0.0494259
NOS2	P35228	NOS2_HUMAN					-0.815431	3.85e-08
NQO1	P15559	NQO1_HUMAN					1.3754	1.49e-20
NRAP	Q86VF7	NRAP_HUMAN					-0.2956	0.000924018
NSF	P46459	NSF_HUMAN					-0.356536	0.000497469
NSFL1C	Q9UNZ2	NSF1C_HUMAN																			-0.0236856	0.0248989
NTMT1	Q9BV86	NTM1A_HUMAN					-1.13612	9.83e-13
MT-ND2	P03891	NU2M_HUMAN					-2.31037	7.36e-14
MT-ND4	P03905	NU4M_HUMAN			1.43784	0.0318105
NUBP2	Q9Y5Y2	NUBP2_HUMAN					0.34595	0.0111819
NUCB1	Q02818	NUCB1_HUMAN					-2.66209	1.75e-27
NUCKS1	Q9H1E3	NUCKS_HUMAN			1.95113	0.0228406
NUDT16	Q96DE0	NUD16_HUMAN					-0.437327	9.18e-07
NUDC	Q9Y266	NUDC_HUMAN																			-0.0339453	0.0199645
NUDT3	O95989	NUDT3_HUMAN					-0.383296	5.37e-08
NUP93	Q8N1F7	NUP93_HUMAN					0.621466	1.47e-05
NXF1	Q9UBU9	NXF1_HUMAN																			-0.0430636	0.0384964
OCIAD1	Q9NX40	OCAD1_HUMAN													-1.525	0.034185
DBT	P11182	ODB2_HUMAN					-0.341911	9.21e-05
BCKDHA	P12694	ODBA_HUMAN																			0.0674479	0.0279998
BCKDHB	P21953	ODBB_HUMAN																			0.085407	0.0453398
PDHB	P11177	ODPB_HUMAN																											−1.3	0.043
OPLAH	O14841	OPLA_HUMAN					-2.4562	6.91e-30
ORC2	Q13416	ORC2_HUMAN			0.393642	0.0255411
OSBPL9	Q96SU4	OSBL9_HUMAN																			-0.0340717	0.0358803
DDOST	P39656	OST48_HUMAN																			-0.0213269	0.0405456
OTUB1	Q96FW1	OTUB1_HUMAN																			-0.0293545	0.0344378
OXNAD1	Q96HP4	OXND1_HUMAN																			0.0664835	0.0474554
OXSM	Q9NWU1	OXSM_HUMAN																			0.0602425	0.0405456
PA2G4	Q9UQ80	PA2G4_HUMAN													-1.959	0.037797
SERBP1	Q8NC51	PAIRB_HUMAN			1.28152	0.0379769
SERBP1	Q8NC51	PAIRB_HUMAN					-0.578369	3.43e-10
PAK7	Q9P286	PAK5_HUMAN													-1.631	0.0058
PALM	O75781	PALM_HUMAN					-0.758958	8.54e-06
PARK7	Q99497	PARK7_HUMAN					0.400628	1.22e-06
PARK7	Q99497	PARK7_HUMAN																											1.2	0.043
PARK7	Q99497	PARK7_HUMAN																																									−2.1	0.007
PARP1	P09874	PARP1_HUMAN			0.815843	0.030497
PAWR	Q96IZ0	PAWR_HUMAN			1.60815	8.17e-05
PBXIP1	Q96AQ6	PBIP1_HUMAN																			-0.0249541	0.0358803
PCBP2	Q15366	PCBP2_HUMAN					-0.31299	8.04e-07
PDCL3	Q9H2J4	PDCL3_HUMAN																			-0.0373511	0.0199645
PDE3A	Q14432	PDE3A_HUMAN													-3.726	0.003463
P4HB	P07237	PDIA1_HUMAN													-1.717	0.005856
P4HB	P07237	PDIA1_HUMAN																			-0.0275701	0.0211848
PDIA3	B3KQT9	PDIA3_HUMAN																											1.4	0.012
PDLIM7	Q9NR12	PDLI7_HUMAN			1.36459	0.0336859
PEBP1	P30086	PEBP1_HUMAN					0.336362	0.00381423
PEBP1	P30086	PEBP1_HUMAN									up	<0.05
PEBP1	P30086	PEBP1_HUMAN																															down	0.016
PEPD	P12955	PEPD_HUMAN					0.191218	0.00722794
PEPD	P12955	PEPD_HUMAN																											1.4	0.021
MPO	P05164	PERM_HUMAN					-2.3534	1.78e-23
PFKL	P17858	PFKAL_HUMAN																													1.41	0.03
PFKM	P08237	PFKAM_HUMAN	0.760036	< 9·10−19
PFKM	P08237	PFKAM_HUMAN			1.32445	0.00443803
PGAM1	P18669	PGAM1_HUMAN					0.226498	0.000167841
PGAM2	P15259	PGAM2_HUMAN					0.66	9.74e-05
HSPG2	P98160	PGBM_HUMAN																															up	0.017
PDGFRA	P16234	PGFRA_HUMAN													1.787	0.048975
PGK1	P00558	PGK1_HUMAN	0.61559	< 9·10−19
PGK1	P00558	PGK1_HUMAN					0.396465	0.0272059
PGM1	P36871	PGM1_HUMAN					0.313833	0.0421286
PGM1	P36871	PGM1_HUMAN																											−1.3	0.017
PGM1	P36871	PGM1_HUMAN																																									2	4.35e-05
PGPEP1	Q9NXJ5	PGPI_HUMAN					0.368507	0.0072864
BGN	P21810	PGS1_HUMAN					-2.80875	1.23e-06
PHKG1	Q16816	PHKG1_HUMAN					0.613372	0.0113283
PCBD1	P61457	PHS_HUMAN			1.41735	0.0372867
PIGBOS1	A0A0B4J2F0	PIOS1_HUMAN			0.779196	0.0112502
PIP	P12273	PIP_HUMAN					-3.38039	1.45e-31
PITHD1	Q9GZP4	PITH1_HUMAN					-1.21216	4.72e-06
JUP	P14923	PLAK_HUMAN					-0.427926	0.000292744
PLIN2	Q99541	PLIN2_HUMAN					-1.25553	6.04e-07
LCP1	P13796	PLSL_HUMAN					-0.723257	4.71e-07
PLTP	P55058	PLTP_HUMAN																																											up	<0.05
PMVK	Q15126	PMVK_HUMAN																			-0.0409436	0.0417436
PNKD	Q8N490	PNKD_HUMAN																			0.0687798	0.031338
PPP1R7	Q15435	PP1R7_HUMAN																			-0.0230661	0.0446405
PPP3CA	Q08209	PP2BA_HUMAN																			-0.0357588	0.0211848
PPP3CC	P48454	PP2BC_HUMAN			1.22445	0.00047323
ACP1	P24666	PPAC_HUMAN													-2.875	0.007607
PPIF	P30405	PPIF_HUMAN																			0.0767574	0.0320186
PPIH	O43447	PPIH_HUMAN					-0.641266	4.47e-05
PLN	P26678	PPLA_HUMAN					-1.4584	1.01e-05
PPT1	P50897	PPT1_HUMAN					-0.385981	0.000736431
PRDX1	Q06830	PRDX1_HUMAN			1.34028	0.0407714
PRDX2	P32119	PRDX2_HUMAN	1.44278	< 9·10−19
PRDX2	P32119	PRDX2_HUMAN									up	<0.05
PRDX2	P32119	PRDX2_HUMAN															−1.30	0.003
PRDX2	P32119	PRDX2_HUMAN																									1.29	1.61E−03
PRDX3	E9PH29	PRDX3_HUMAN																											1.5	0.012
PRDX3	P30048	PRDX3_HUMAN									up	<0.05
PRDX3	P30048	PRDX3_HUMAN																			0.0365488	0.0405456
PRDX6	P30041	PRDX6_HUMAN									up	<0.05
PRDX6	P30041	PRDX6_HUMAN													-1.857	0.041467
PFN1	P07737	PROF1_HUMAN																			-0.0223665	0.0453398
PFN2	P35080	PROF2_HUMAN					0.570234	0.00899244
PROS1	P07225	PROS_HUMAN					-2.69536	1.26e-23
PRPS1	P60891	PRPS1_HUMAN			1.46214	0.00637402
PRTN3	P24158	PRTN3_HUMAN					-4.64253	9.52e-40
PRUNE1	Q86TP1	PRUN1_HUMAN					0.8228	4.89e-11
NPEPPS	P55786	PSA_HUMAN					0.400175	0.000662753
PSMA2	P25787	PSA2_HUMAN									up	<0.05
PSMA3	P25788	PSA3_HUMAN					0.215886	0.0124562
PSMB1	P20618	PSB1_HUMAN					0.469093	0.00268598
PSMB4	P28070	PSB4_HUMAN																	1.17	0.02
PSMB4	P28070	PSB4_HUMAN																											−1.4	0.049
PSMD13	Q9UNM6	PSD13_HUMAN					0.724071	0.00122828
PSMD14	O00487	PSDE_HUMAN			1.25013	0.0454909
PTBP1	P26599	PTBP1_HUMAN					0.30016	2.86e-08
PTGDS	P41222	PTGDS_HUMAN																			-0.0949497	0.0422298
PTGIS	Q16647	PTGIS_HUMAN					1.20828	6.57e-10
PTGR2	Q8N8N7	PTGR2_HUMAN																			0.0289903	0.0453398
ZADH2	Q8N4Q0	PTGR3_HUMAN					-0.577773	6.08e-12
PTPN11	Q06124	PTN11_HUMAN																			-0.0327952	0.0199645
PTPRJ	Q12913	PTPRJ_HUMAN																																											up	<0.05
PRXL2A	Q9BRX8	PXL2A_HUMAN					0.62974	7.55e-13
PYGM	F5GZH7	PYGM_HUMAN																											1.7	0.004
PYGM	P11217	PYGM_HUMAN	0.526029	< 9·10−19
PYGM	P11217	PYGM_HUMAN															−1.42	0.001
PYGM	P11217	PYGM_HUMAN																					up	<0.05
PYGM	P11217	PYGM_HUMAN																											−2.6	0.031
PYGM	P11217	PYGM_HUMAN																											1.4	0.019
PYGM	P11217	PYGM_HUMAN																																									−1.9	0.006
UQCRC1	P31930	QCR1_HUMAN									up	<0.05
UQCRC1	P31930	QCR1_HUMAN																			0.033026	0.0403515
UQCRC1	P31930	QCR1_HUMAN																							-25.5	0.0009965
UQCRC1	P31930	QCR1_HUMAN
UQCRC2	P22695	QCR2_HUMAN									up	<0.05
UQCRC2	P22695	QCR2_HUMAN																			0.0390623	0.0358803
QRICH2	Q9H0J4	QRIC2_HUMAN			1.36489	0.0408626
RDX	P35241	RADI_HUMAN																			-0.0203807	0.0247734
RAN	P62826	RAN_HUMAN													-3.351	0.017916
RAB5IF	Q9BUV8	RCAF1_HUMAN																			-0.0524086	0.0299693
RAD23A	P54725	RD23A_HUMAN																											−1.3	0.041
REEP5	Q00765	REEP5_HUMAN			1.26831	0.0035447
REG1A	P05451	REG1A_HUMAN													-1.719	0.015209
RHOA	P61586	RHOA_HUMAN					0.577311	0.000868647
MRPL44	Q9H9J2	RM44_HUMAN					0.261452	0.000118037
RPN1	P04843	RPN1_HUMAN																			-0.0159201	0.0474554
MRRF	Q96E11	RRFM_HUMAN			0.79827	0.0389337
RPS16	P62249	RS16_HUMAN					1.76134	1.19e-18
RPS18	P62269	RS18_HUMAN					0.173488	0.000364834
RPS19	P39019	RS19_HUMAN																			-0.0226586	0.0267599
RPS21	P63220	RS21_HUMAN					0.278598	0.00320469
RPS3	P23396	RS3_HUMAN																			-0.0266426	0.0248989
SNRPN	P63162	RSMN_HUMAN					-1.27664	1.25e-05
RSPO2	Q6UXX9	RSPO2_HUMAN													-2.173	0.006493
MRPS11	P82912	RT11_HUMAN																			0.0426833	0.0405456
RTN4IP1	Q8WWV3	RT4I1_HUMAN																			0.0493327	0.0444514
RTCA	O00442	RTCA_HUMAN					0.44714	0.000104983
SNRPE	P62304	RUXE_HUMAN					1.29774	8.54e-05
RYR1	P21817	RYR1_HUMAN																			-0.0123546	0.0474554
S100A6	P06703	S10A6_HUMAN			1.40989	0.0230201
S100A7	P31151	S10A7_HUMAN					-1.23338	5.05e-17
S100A8	P05109	S10A8_HUMAN			0.702354	0.0309265
S100A8	P05109	S10A8_HUMAN					-2.23459	1.64e-07
S100A8	P05109	S10A8_HUMAN																																											down	<0.05
S100A9	P06702	S10A9_HUMAN					-2.47233	1.68e-07
S100A9	P06702	S10A9_HUMAN																																											down	<0.05
SLC20A2	Q08357	S20A2_HUMAN					-0.493524	0.00340512
SAA1	P0DJI8	SAA1_HUMAN					-0.704159	9.42e-11
SACM1L	Q9NTJ5	SAC1_HUMAN			1.43727	0.0269812
SAMHD1	Q9Y3Z3	SAMH1_HUMAN					0.215899	0.000975089
APCS	P02743	SAMP_HUMAN					-0.85906	0.0101543
SELENBP1	Q13228	SBP1_HUMAN																											−1.5	0.028
SELENBP1	Q13228	SBP1_HUMAN																											1.2	0.006
SBSN	Q6UWP8	SBSN_HUMAN					-2.25248	1.98e-09
SCFD1	Q8WVM8	SCFD1_HUMAN					0.752705	2.59e-08
SCO1	O75880	SCO1_HUMAN																			0.056066	0.0267599
SDHA	P31040	SDHA_HUMAN																			0.0387806	0.0220752
SDHA	P31040	SDHA_HUMAN																																									1.6	0.013
SDHB	P21912	SDHB_HUMAN																			0.0498417	0.0248989
SEC62	Q99442	SEC62_HUMAN																			-0.04182	0.035207
SGCA	Q16586	SGCA_HUMAN			1.24708	0.00287998
SGCG	Q13326	SGCG_HUMAN			1.2605	0.00404442
SUGT1	Q9Y2Z0	SGT1_HUMAN			0.787637	0.0152056
SIRT3	Q9NTG7	SIR3_HUMAN																			0.0481225	0.0358803
SLAMF7	Q9NQ25	SLAF7_HUMAN													-1.544	0.048477
SNRPD3	P62318	SMD3_HUMAN																			-0.022411	0.0158172
SMIM4	Q8WVI0	SMIM4_HUMAN			0.775392	0.0138858
SNW1	Q13573	SNW1_HUMAN																			-0.0468676	0.0405456
SNX17	Q15036	SNX17_HUMAN																			-0.0371464	0.0474554
SOD1	P00441	SODC_HUMAN			1.45351	0.0390665
SOD1	P00441	SODC_HUMAN									up	<0.05
SOD2	P04179	SODM_HUMAN																	−1.43	<0.001
SOS2	Q07890	SOS2_HUMAN																			-0.0682516	0.0287008
SOST	Q9BQB4	SOST_HUMAN													-1.981	0.017399
SERPINB3	P29508	SPB3_HUMAN					-2.36821	5.19e-29
SERPINB6	P35237	SPB6_HUMAN					0.291913	0.000513295
SERPINB6	P35237	SPB6_HUMAN																			-0.0318832	0.0299693
SPTA1	D3DVD8	SPTA1_HUMAN							-	0.0077
SPTAN1	Q13813	SPTN1_HUMAN													-2.032	0.027508
SPTAN1	Q13813	SPTN1_HUMAN																																													0.625	<0.05
SRL	Q86TD4	SRCA_HUMAN																											−1.6	0.008
SRSF3	P84103	SRSF3_HUMAN					-0.47575	4.46e-11
SRSF7	Q16629	SRSF7_HUMAN					-0.607322	1.06e-05
STAC3	Q96MF2	STAC3_HUMAN																			-0.0242811	0.0211848
STARD7	Q9NQZ5	STAR7_HUMAN					0.437976	5.89e-05
STAT‐1	P42224	STAT1_HUMAN																																							up	0.0303
STAT3	P40763	STAT3_HUMAN					0.479134	0.00403054
STRN3	Q13033	STRN3_HUMAN																			-0.0325977	0.0220752
STT3B	Q8TCJ2	STT3B_HUMAN			1.30725	0.0235537
STT3B	Q8TCJ2	STT3B_HUMAN					0.322765	6.93e-07
STX4	Q12846	STX4_HUMAN			1.33181	0.0341851
STX7	O15400	STX7_HUMAN					-0.51589	0.00391243
STYXL2	Q5VZP5	STYL2_HUMAN																			-0.0300295	0.0288576
SUN2	Q9UH99	SUN2_HUMAN																			-0.0445854	0.00192622
SVIL	O95425	SVIL_HUMAN																			-0.033718	0.0279515
AARS	P49588	SYAC_HUMAN					0.396347	0.002233
CARS2	Q9HA77	SYCM_HUMAN					0.529386	0.00528613
EPRS	P07814	SYEP_HUMAN																			-0.0137379	0.0358803
IARS2	Q9NSE4	SYIM_HUMAN																			0.0311128	0.0405456
LARS2	Q15031	SYLM_HUMAN																			0.0390413	0.0474554
SYNM	O15061	SYNEM_HUMAN																			-0.0262874	0.0462234
NARS2	Q96I59	SYNM_HUMAN																																															up
SYPL1	Q16563	SYPL1_HUMAN			1.73799	0.0324162
SARS2	Q9NP81	SYSM_HUMAN					-0.212974	0.0156406
SNCA	P37840	SYUA_HUMAN					-1.24979	1.21e-14
SZRD1	Q7Z422	SZRD1_HUMAN																			-0.0282957	0.0266438
SZT2	Q5T011	SZT2_HUMAN			1.97878	0.0114756
TSC22D3	Q99576	T22D3_HUMAN																			-0.0985872	0.0248989
TARDBP	Q13148	TADBP_HUMAN					0.264217	0.00919917
TARDBP	Q13148	TADBP_HUMAN																			-0.0313586	0.035207
TAGLN	Q01995	TAGL_HUMAN	2.49054	< 9·10−19
TALDO1	P37837	TALDO_HUMAN																													−1.16	0.03
TUBA1A	Q71U36	TBA1A_HUMAN					-3.1158	1.89e-35
TUBB1	Q9H4B7	TBB1_HUMAN					-2.44931	5.92e-08
TBCC	Q15814	TBCC_HUMAN																			-0.0523823	0.0157252
TBXT	O15178	TBXT_HUMAN			0.496459	0.0156155
TCP1	P17987	TCPA_HUMAN																			-0.0255782	0.0461609
CCT2	P78371	TCPB_HUMAN															1.18	0.02
CCT8	P50990	TCPQ_HUMAN																			-0.0368273	0.0405456
VCP	P55072	TERA_HUMAN																											1.5	0.011
GTF3C4	Q9UKN8	TF3C4_HUMAN			0.284629	0.0118167
TFPT	P0C1Z6	TFPT_HUMAN			0.684533	0.0416416
THAP4	Q8WY91	THAP4_HUMAN					0.559213	0.000129684
ACAA1	P09110	THIK_HUMAN					-1.55343	1.78e-11
ACAT1	P24752	THIL_HUMAN	-0.803085	< 9·10−19
THOC2	Q8NI27	THOC2_HUMAN			1.49463	0.0425432
TIMP1	P01033	TIMP1_HUMAN																																											up	<0.05
TTN	E7ENC6	TITIN_HUMAN																											−1.4	0.032
TTN	Q8WZ42	TITIN_HUMAN																													−1.19	0.01
TKFC	Q3LXA3	TKFC_HUMAN			0.63825	0.0452352
TMEM198	Q66K66	TM198_HUMAN					0.789365	1.45e-25
TMEM205	Q6UW68	TM205_HUMAN																			-0.0340578	0.0220752
TMA7	Q9Y2S6	TMA7_HUMAN			1.62283	0.020753
TMOD1	P28289	TMOD1_HUMAN																			-0.0525349	0.0358803
TNF‐α	P01375	TNFA_HUMAN																																							up	0.05
LTA	P01374	TNFB_HUMAN													-1.944	0.029358
TNNC1	P63316	TNNC1_HUMAN																																									−1.7	0.005
TNNC2	P02585	TNNC2_HUMAN	1.33362	< 9·10−19
TNNC2	P02585	TNNC2_HUMAN			1.23138	0.00074125
TNNC2	P02585	TNNC2_HUMAN																	1.43	0.003
TNNI1	P19237	TNNI1_HUMAN	-1.25057	< 9·10−19
TNNI2	P48788	TNNI2_HUMAN			1.34485	0.0254034
TNNT1	P13805	TNNT1_HUMAN															1.76	<0.001
TNNT1	P13805	TNNT1_HUMAN																					up	<0.05
TNNT1	P13805	TNNT1_HUMAN																																	−2.6	0.025
TNNT1	P13805	TNNT1_HUMAN																																									−2	0.001
TNNT3	P45378	TNNT3_HUMAN			1.32051	0.00025439
TNNT3	P45378	TNNT3_HUMAN									down	<0.05
TNNT3	P45378	TNNT3_HUMAN															−1.45	0.015
TNNT3	P45378	TNNT3_HUMAN																											1.9	0.033
TNFRSF11A	Q9Y6Q6	TNR11_HUMAN													-1.627	0.019358
TNFRSF12A	Q9NP84	TNR12_HUMAN													1.633	0.048589
TNFRSF19	Q9NS68	TNR19_HUMAN													-2.466	0.043344
TNFRSF9	Q07011	TNR9_HUMAN													-1.772	0.023748
TPD52L2	O43399	TPD54_HUMAN			1.2513	0.0131673
TPD52L2	O43399	TPD54_HUMAN					-0.377037	0.00479971
TPI1	P60174	TPIS_HUMAN					0.310234	0.021214
TPI1	P60174	TPIS_HUMAN															−1.30	<0.001
TPI1	P60174	TPIS_HUMAN																	−1.30	<0.001
TPI1	P60174	TPIS_HUMAN																											1.3	0.05
TPM1	P09493	TPM1_HUMAN	-1.70523	< 9·10−19
TPM1	P09493	TPM1_HUMAN			1.23217	0.0116687
TPM1	P09493	TPM1_HUMAN									down	<0.05
TPM2	P07951	TPM2_HUMAN	-1.70523	< 9·10−19
TPM3	P06753	TPM3_HUMAN	-1.49189	< 9·10−19
TNFRSF10A	O00220	TR10A_HUMAN													-2.191	0.015063
TF	P02787	TRFE_HUMAN																					up	<0.05
TF	P02787	TRFE_HUMAN																											1.7	0.047
TRIM72	Q6ZMU5	TRI72_HUMAN															1.44	<0.001
TRIM72	Q6ZMU5	TRI72_HUMAN																									0.69	4.05E−03
TRIR	Q9BQ61	TRIR_HUMAN																			-0.11958	0.0373268
TXNRD1	Q16881	TRXR1_HUMAN					0.596796	0.00017043
PRSS1	P07477	TRY1_HUMAN													-5.36	0.00034
PRSS2	P07478	TRY2_HUMAN													-5.586	0.000545
TPSB2	P20231	TRYB2_HUMAN													-1.547	0.022328
TSG101	Q99816	TS101_HUMAN																			-0.0236011	0.0405456
TTR	P02766	TTHY_HUMAN					-0.628749	0.00307738
TTR	P02766	TTHY_HUMAN																											−1.3	0.026
TXNDC5	Q8NBS9	TXND5_HUMAN					0.492967	0.00539144
UBA1	P22314	UBA1_HUMAN																											1.8	0.033
UBA6	A0AVT1	UBA6_HUMAN																			-0.0199762	0.041279
UBE2I	P63279	UBC9_HUMAN					1.51276	5.23e-22
UBE2F	Q969M7	UBE2F_HUMAN																			-0.0241845	0.0474625
UBE3A	Q05086	UBE3A_HUMAN					-0.377347	3.05e-06
USP13	Q92995	UBP13_HUMAN					-3.15165	1.46e-33
USP14	P54578	UBP14_HUMAN															−1.25	0.013
USP40	Q9NVE5	UBP40_HUMAN							+	0.0102
UCHL5	Q9Y5K5	UCHL5_HUMAN					-0.597222	2.22e-09
UQCRFS1	P47985	UCRI_HUMAN																											−1.3	0.031
UGP2	Q16851	UGPA_HUMAN					0.750529	2.29e-06
UNC45A	Q9H3U1	UN45A_HUMAN			1.75869	0.0375387
UQCC2	Q9BRT2	UQCC2_HUMAN			0.796405	0.0454823
USE1	Q9NZ43	USE1_HUMAN			0.814041	0.0434414
USF3	Q68DE3	USF3_HUMAN			3.09621	0.01103
USO1	O60763	USO1_HUMAN																			-0.0204873	0.0444505
USP9X	Q93008	USP9X_HUMAN					-0.465555	0.00376585
VAPA	Q9P0L0	VAPA_HUMAN																			-0.0243966	0.0405456
VDAC1	P21796	VDAC1_HUMAN																					up	<0.05
VGF	O15240	VGF_HUMAN					-2.2747	1.63e-23
VIM	P08670	VIME_HUMAN
VCL	P18206	VINC_HUMAN																											1.6	0.026
VPS29	Q9UBQ0	VPS29_HUMAN																			-0.02402	0.0395686
GC	P02774	VTDB_HUMAN																											−1.4	0.008
VTN	P04004	VTNC_HUMAN							1.61	0.0043
XPNPEP1	Q9NQW7	XPP1_HUMAN													2.148	0.022593
XRCC5	P13010	XRCC5_HUMAN																			-0.0222618	0.0384964
ZNF587B	E7ETH6	Z587B_HUMAN					2.46369	3.28e-26
HIVEP2	Q38G99	ZEP2_HUMAN																																													0.375	<0.05
ZER1	Q7Z7L7	ZER1_HUMAN																			-0.0338905	0.0462234
ZMYND15	Q9H091	ZMY15_HUMAN			1.77951	0.0473881
ZNF106	Q9H2Y7	ZN106_HUMAN																																													0.75	<0.05
ZNF700	Q9H0M5	ZN700_HUMAN			1.78274	0.0437827
[truncated: 5 more columns]

## Sheet: S3
Names	Total	Proteins
Ageing / Cachexia / Muscle wasting / Sarcopenia	2	ENO3, CKM
Ageing / Cachexia / Sarcopenia	6	PKM, FBP2, TPI1, MYL2, MYH7, MYH1
Ageing / Cachexia / Muscle wasting	2	ALB, PRDX2
Ageing / Muscle wasting / Sarcopenia	5	HSPB1, MYOZ1, ATP5B, UQCRC1, ACADS
Cachexia / Sarcopenia	10	ATP2A1, MYH8, CFL2, MYH6, CKB, TNNC2, ATP2A2, FLNA, MYH13, MYH2
Cachexia / Muscle wasting	1	MDH1
Ageing / Cachexia	30	ACTB, HSPB6, PARK7, ACADM, PGM1, TTR, LDHA, SOD1, TPM1, TNNT3, ATP5F1A, FGG, HBA, APOA1, PYGM, GAPDH, GPD1, GSTM2, LDHB, ACTC1, AKR1B1, CA2, ALDOA, PEBP1, GPD1L, ANXA5, PEPD, HBB, C21orf33, ACO2
Muscle wasting / Sarcopenia	2	GOT1, CKMT2
Ageing / Sarcopenia	7	CA3, GOT2, FABP3, ACTA1, MYBPC1, PSMB4, CAVIN1
Ageing / Muscle wasting	5	DLDH, MYL1, CRYAB, TRIM72, TNNT1
Cachexia	340	TMEM198, PFN2, DBNL, EIF2B5, AK1, TNNI1, CFHR2, PCBD1, TAGLN, C4B, LRRC20, USP13, ACTN3, SNRPE, MYL4, RPS18, IGHD, PITHD1, SMIM4, MYPN, PPP1R2, ACSS1, OPLAH, FTH1, ANXA6, THAP4, DNAJB5, TFPT, GGACT, BCKDK, NUBP2, PFKFB1, JUP, NOS2, MATR3, PRPSAP2, MRRF, CILP, NUCKS1, CARM1, SYPL1, PGAM1, ZNF700, ZNF587B, IGLV1-47, C5, HAGH, YWHAG, CCS, PPIH, LDHD, MMRN2, GABARAP, MYH3, ADH1B, TPD52L2, PAWR, ATP5D…
Sarcopenia	9	ACTN4, DECR1, ACTG2, SOD2, VIM, ATP5PO, CFL1, ALDH9A1, MYL5
Muscle wasting	3	ATP5H, ACADVL, DOT1L
Ageing	56	PFKL, PSMA2, NT5C3, FH, VCL, CASQ1, NDUFS2, COX5A, LDB3, GC, ANXA1, PRDX3, TTN, UQCRFS1, FHL3, CAT, UBA1, ECH1, PRDX6, GSTO1, RAD23A, PRKAR1A, HSPA2, FABP4, PDIA3, TALDO1, SLC25A4, HSPA9, USP14, COL6A1, ALDH2, HSPA1A, GLOD4, ALDH4A1, SERPINC1, MYL6B, VDAC1, CCT2, AKR1A1, ANXA7, HSPB7, CRAT, TF, TUFM, PDHB, APOBEC2, ANKRD2, VCP, CALM2, HSPA8, TNNC1, GSTP1, HSPC2/3, SDHA, UQCRC2, SRL

## Sheet: S4
Names	Total	Proteins
Ageing / Muscle wasting	4	ALB, IGHV3-23, IGKV3-20, LRG1
Cachexia	97	CD44, PRKCI, IL-8, TNFRSF19, MSTN, ZNF106, MGAM, ENG, CCL26, TPSB2, MAP1B, KIR2DL4, MACF1, NISCH, MYO7A, CD163, TNFRSF10A, GP1BA, PDE3A, C1R, LTA, PRKCG, LCK, EPS15L1, EEF1B2, NARS2, GPI, AHNAK2, AREG, ACP1, BPI, OCIAD1, GREM1, SERPINA6, IRF1, HTRA2, LDLR, KEAP1, MYO5C, TIMP1, S100A8, FGF6, JAM3, NAMPT, PRDX6, IL5, CNDP1, SPTAN1, CSNK2A1, MYO9A, CXCL1, C4A, TNFRSF12A, PDGFRA, PRSS2, PTPRJ, HIVEP2…
Sarcopenia	4	CTSD, ALDOA, IGFBP-2, IGF-1
Muscle wasting	22	ACTA2, H2AZ2, ANXA1, CTSB, GAPDH, IGHV3-7, GSN, MMRN2, ARSA, AZU1, HSPG2, PEBP1, AGRN, CSTB, CEL, IGKV1-13, HBB, MTPN, COL15A1, CTSC, HRNR, GFAP
Ageing	32	ORM1, C4BPA, SERPINC1, C1S, CLU, FBLN1, IGLV1-47, C5, IGHA1, C7, CFH, ITIH2, COX7A2, SPTA1, AGT, CFB, IGKV1-5, IGHG1, SERPINA5, CP, SERPINA1, ORM2, AHSG, HPX, C6, KNG1, FN1, C9, VTN, ATRN, USP40, HP
